# Supplementary material for: Anti-inflammatory and chondroprotective effects of the S-adenosylhomocysteine hydrolase inhibitor 3-Deazaneplanocin A, in human articular chondrocytes
Source: Sci Rep. 2017 Jul 25;7:6483. doi: 10.1038/s41598-017-06913-6 (PMC5526903; doi:10.1038/s41598-017-06913-6)
Supplement: Supplementary file 3 — Suppl table 3 [file 41598_2017_6913_MOESM3_ESM.csv]

ProbeName	FC (DZNep Vs Control)	GeneSymbol	Description
A_23_P163216	8.23	ATP8B4	Homo sapiens ATPase, class I, type 8B, member 4 (ATP8B4), transcript variant 1, mRNA [NM_024837]
A_24_P34155	4.49	RUNX1	Homo sapiens runt-related transcription factor 1 (RUNX1), transcript variant 3, mRNA [NM_001122607]
A_33_P3423121	4.09	RDX	Homo sapiens radixin (RDX), transcript variant 1, mRNA [NM_001260492]
A_23_P118392	4.01	RASD1	Homo sapiens RAS, dexamethasone-induced 1 (RASD1), transcript variant 1, mRNA [NM_016084]
A_24_P923251	3.65	TGM2	Homo sapiens transglutaminase 2 (TGM2), transcript variant 2, mRNA [NM_198951]
A_23_P38618	3.61	PIGL	Homo sapiens phosphatidylinositol glycan anchor biosynthesis, class L (PIGL), mRNA [NM_004278]
A_24_P239606	3.53	GADD45B	Homo sapiens growth arrest and DNA-damage-inducible, beta (GADD45B), mRNA [NM_015675]
A_24_P332647	3.13	SSH1	Homo sapiens slingshot protein phosphatase 1 (SSH1), transcript variant 3, mRNA [NM_001161331]
A_33_P3344282	3.13	HS1BP3	Homo sapiens HCLS1 binding protein 3, mRNA (cDNA clone IMAGE:6056200), with apparent retained intron. [BC038847]
A_33_P3268974	3.07	RECQL5	Homo sapiens RecQ protein-like 5 (RECQL5), transcript variant 3, mRNA [NM_001003716]
A_24_P132008	3.07	MSX2	Homo sapiens msh homeobox 2 (MSX2), mRNA [NM_002449]
A_23_P218131	3.06	INF2	Homo sapiens inverted formin, FH2 and WH2 domain containing (INF2), transcript variant 3, mRNA [NM_032714]
A_23_P169039	2.97	SNAI2	Homo sapiens snail family zinc finger 2 (SNAI2), mRNA [NM_003068]
A_33_P3289810	2.95		Q4TBJ8_TETNG (Q4TBJ8) Chromosome undetermined SCAF7122, whole genome shotgun sequence. (Fragment), partial (8%) [THC2617349]
A_33_P3344277	2.90	HS1BP3	Homo sapiens HCLS1 binding protein 3, mRNA (cDNA clone IMAGE:5574764), with apparent retained intron. [BC057389]
A_33_P3527721	2.71	LOC284219	Homo sapiens cDNA FLJ37117 fis, clone BRACE2022270. [AK094436]
A_33_P3367894	2.68		Homo sapiens cDNA FLJ45078 fis, clone BRAWH3027616. [AK127022]
A_33_P3293247	2.66	GPSM1	Homo sapiens G-protein signaling modulator 1 (GPSM1), transcript variant 2, mRNA [NM_015597]
A_23_P202269	2.64	ANK3	Homo sapiens ankyrin 3, node of Ranvier (ankyrin G) (ANK3), transcript variant 1, mRNA [NM_020987]
A_33_P3262033	2.63		Homo sapiens mRNA; cDNA DKFZp761D0615 (from clone DKFZp761D0615). [AL359580]
A_23_P356965	2.62	CCDC57	coiled-coil domain containing 57 [Source:HGNC Symbol;Acc:HGNC:27564] [ENST00000327026]
A_23_P420373	2.61	DNMT3A	Homo sapiens DNA (cytosine-5-)-methyltransferase 3 alpha (DNMT3A), transcript variant 4, mRNA [NM_175630]
A_33_P3269069	2.60	HS2ST1	Homo sapiens heparan sulfate 2-O-sulfotransferase 1 (HS2ST1), transcript variant 2, mRNA [NM_001134492]
A_33_P3366195	2.59	ARNT2	Homo sapiens aryl-hydrocarbon receptor nuclear translocator 2 (ARNT2), mRNA [NM_014862]
A_33_P3245243	2.50		Q9P1R7_HUMAN (Q9P1R7) HDCMB45P (Fragment), partial (19%) [THC2780703]
A_33_P3323298	2.50	JUN	Homo sapiens jun proto-oncogene (JUN), mRNA [NM_002228]
A_33_P3412900	2.41	CBLN3	Homo sapiens cerebellin 3 precursor (CBLN3), mRNA [NM_001039771]
A_33_P3376546	2.40	PTGFR	Homo sapiens prostaglandin F receptor (FP) (PTGFR), transcript variant 2, mRNA [NM_001039585]
A_23_P207456	2.38	CCL8	Homo sapiens chemokine (C-C motif) ligand 8 (CCL8), mRNA [NM_005623]
A_33_P3372199	2.37
A_32_P75581	2.34	BHLHE22	Homo sapiens basic helix-loop-helix family, member e22 (BHLHE22), mRNA [NM_152414]
A_33_P3271121	2.33
A_33_P3371650	2.32	STK17B	Homo sapiens serine/threonine kinase 17b (apoptosis-inducing), mRNA (cDNA clone IMAGE:6280720), partial cds. [BC052561]
A_33_P3329098	2.31	WTAP	Homo sapiens Wilms tumor 1 associated protein (WTAP), transcript variant 1, mRNA [NM_004906]
A_24_P213763	2.30		Homo sapiens cDNA clone IMAGE:4341068, **** WARNING: chimeric clone ****. [BC013798]
A_33_P3374504	2.29	TXNRD2	Homo sapiens thioredoxin reductase 2 (TXNRD2), transcript variant 2, mRNA [NM_001282512]
A_24_P363408	2.27	HEY2	Homo sapiens hes-related family bHLH transcription factor with YRPW motif 2 (HEY2), mRNA [NM_012259]
A_33_P3335730	2.25	FLJ16171	Homo sapiens FLJ16171 protein (FLJ16171), long non-coding RNA [NR_046113]
A_33_P3355503	2.24	FOXL1	Homo sapiens forkhead box L1 (FOXL1), mRNA [NM_005250]
A_32_P179746	2.24	LOC101929687	PREDICTED: Homo sapiens uncharacterized LOC101929687 (LOC101929687), transcript variant X2, ncRNA [XR_427741]
A_33_P3238455	2.24	SRSF6	Homo sapiens serine/arginine-rich splicing factor 6 (SRSF6), transcript variant 2, non-coding RNA [NR_034009]
A_24_P497186	2.21	IRF2BP2	Homo sapiens interferon regulatory factor 2 binding protein 2 (IRF2BP2), transcript variant 1, mRNA [NM_182972]
A_33_P3218783	2.21	ANK3	Homo sapiens ankyrin 3, node of Ranvier (ankyrin G) (ANK3), transcript variant 4, mRNA [NM_001204404]
A_33_P3221009	2.21		Homo sapiens cDNA FLJ45966 fis, clone PLACE7015647. [AK127863]
A_23_P58676	2.20	NPR3	Homo sapiens natriuretic peptide receptor 3 (NPR3), transcript variant 1, mRNA [NM_001204375]
A_24_P341674	2.19	DIO2	Homo sapiens deiodinase, iodothyronine, type II (DIO2), transcript variant 1, mRNA [NM_013989]
A_23_P316460	2.18	ZBED6CL	Homo sapiens ZBED6 C-terminal like (ZBED6CL), mRNA [NM_138434]
A_33_P3264528	2.18	HOXA11	Homo sapiens homeobox A11 (HOXA11), mRNA [NM_005523]
A_23_P393401	2.18	PDXDC2P	Homo sapiens pyridoxal-dependent decarboxylase domain containing 2, pseudogene (PDXDC2P), non-coding RNA [NR_003610]
A_23_P99360	2.15	TRIM13	Homo sapiens tripartite motif containing 13 (TRIM13), transcript variant 3, mRNA [NM_213590]
A_24_P915692	2.15	PHLDA1	Homo sapiens pleckstrin homology-like domain, family A, member 1 (PHLDA1), mRNA [NM_007350]
A_33_P3269924	2.15	HIP1R	Homo sapiens huntingtin interacting protein 1 related (HIP1R), transcript variant 3, mRNA [NM_001303099]
A_23_P214080	2.14	EGR1	Homo sapiens early growth response 1 (EGR1), mRNA [NM_001964]
A_32_P195401	2.14	FAM117B	Homo sapiens family with sequence similarity 117, member B (FAM117B), mRNA [NM_173511]
A_23_P35564	2.12	SEC31B	Homo sapiens SEC31 homolog B (S. cerevisiae) (SEC31B), mRNA [NM_015490]
A_23_P97141	2.11	RGS1	Homo sapiens regulator of G-protein signaling 1 (RGS1), mRNA [NM_002922]
A_33_P3325866	2.10	FBXL17	Homo sapiens F-box and leucine-rich repeat protein 17, mRNA (cDNA clone IMAGE:30341140), with apparent retained intron. [BC063316]
A_33_P3447441	2.10	lnc-WDR1-1	Homo sapiens mRNA; cDNA DKFZp667E0512 (from clone DKFZp667E0512). [AL713660]
A_23_P111112	2.10	VARS2	Homo sapiens valyl-tRNA synthetase 2, mitochondrial (VARS2), transcript variant 2, mRNA [NM_020442]
A_23_P16953	2.10	HTR2B	Homo sapiens 5-hydroxytryptamine (serotonin) receptor 2B, G protein-coupled (HTR2B), mRNA [NM_000867]
A_33_P3341424	2.09	MYO10	Homo sapiens myosin X (MYO10), mRNA [NM_012334]
A_33_P3314176	2.08	FAM46C	Homo sapiens family with sequence similarity 46, member C (FAM46C), mRNA [NM_017709]
A_33_P3216133	2.08	ZMAT4	Homo sapiens zinc finger, matrin-type 4 (ZMAT4), transcript variant 1, mRNA [NM_024645]
A_23_P165598	2.06	DAPL1	Homo sapiens death associated protein-like 1 (DAPL1), mRNA [NM_001017920]
A_33_P3368495	2.06		Homo sapiens cDNA FLJ32505 fis, clone SMINT1000039. [AK057067]
A_33_P3424132	2.06	LINC00961	Homo sapiens long intergenic non-protein coding RNA 961 (LINC00961), long non-coding RNA [NR_024283]
A_23_P102391	2.06	SLC40A1	Homo sapiens solute carrier family 40 (iron-regulated transporter), member 1 (SLC40A1), mRNA [NM_014585]
A_33_P3285430	2.05	DNM1L	dynamin 1-like [Source:HGNC Symbol;Acc:HGNC:2973] [ENST00000547640]
A_32_P4199	2.05	RNF152	Homo sapiens ring finger protein 152 (RNF152), mRNA [NM_173557]
A_33_P3330264	2.05	CXCL1	Homo sapiens chemokine (C-X-C motif) ligand 1 (melanoma growth stimulating activity, alpha) (CXCL1), transcript variant 1, mRNA [NM_001511]
A_23_P328740	2.05	NEURL3	Homo sapiens neuralized E3 ubiquitin protein ligase 3 (NEURL3), transcript variant 2, mRNA [NM_001285486]
A_33_P3214879	2.04	KPNA1	Homo sapiens karyopherin alpha 1 (importin alpha 5) (KPNA1), transcript variant 1, mRNA [NM_002264]
A_33_P3297415	2.03	NRP2	Homo sapiens neuropilin 2 (NRP2), transcript variant 6, mRNA [NM_201264]
A_23_P200801	2.03	PDE4DIP	Homo sapiens phosphodiesterase 4D interacting protein (PDE4DIP), transcript variant 5, mRNA [NM_001002811]
A_23_P90790	2.02	METAP1D	Homo sapiens methionyl aminopeptidase type 1D (mitochondrial) (METAP1D), mRNA [NM_199227]
A_23_P116743	2.02	LINC01089	Homo sapiens long intergenic non-protein coding RNA 1089 (LINC01089), long non-coding RNA [NR_002809]
A_24_P125335	2.02	CCL13	Homo sapiens chemokine (C-C motif) ligand 13 (CCL13), mRNA [NM_005408]
A_24_P356601	2.00	HEXIM1	Homo sapiens hexamethylene bis-acetamide inducible 1 (HEXIM1), mRNA [NM_006460]
A_24_P148796	1.99	MST1	Homo sapiens macrophage stimulating 1 (hepatocyte growth factor-like) (MST1), mRNA [NM_020998]
A_33_P3386970	1.99	lnc-PIGM-1	Homo sapiens cDNA clone IMAGE:5302913. [BC039426]
A_32_P220750	1.99	PLGLB1	Homo sapiens plasminogen-like B1 (PLGLB1), mRNA [NM_001032392]
A_33_P3405103	1.98	FLYWCH1	Homo sapiens FLYWCH-type zinc finger 1 (FLYWCH1), transcript variant 2, mRNA [NM_020912]
A_33_P3294951	1.98	TAS2R30	Homo sapiens taste receptor, type 2, member 30 (TAS2R30), mRNA [NM_001097643]
A_23_P217899	1.98	CCNL2	Homo sapiens cyclin L2 (CCNL2), transcript variant 1, mRNA [NM_030937]
A_23_P108376	1.98	THADA	Homo sapiens thyroid adenoma associated (THADA), transcript variant 1, mRNA [NM_022065]
A_32_P164246	1.98	FOXQ1	Homo sapiens forkhead box Q1 (FOXQ1), mRNA [NM_033260]
A_23_P105651	1.97	PDZRN4	Homo sapiens PDZ domain containing ring finger 4 (PDZRN4), transcript variant 2, mRNA [NM_013377]
A_23_P258912	1.97	MYOM2	Homo sapiens myomesin 2 (MYOM2), mRNA [NM_003970]
A_23_P132738	1.97	CRYGS	Homo sapiens crystallin, gamma S (CRYGS), mRNA [NM_017541]
A_33_P3325978	1.96		AY247741 TRB2 protein {Bos taurus} (exp=-1; wgp=0; cg=0), partial (55%) [THC2607344]
A_33_P3355921	1.96	VAC14-AS1	Homo sapiens VAC14 antisense RNA 1 (VAC14-AS1), long non-coding RNA [NR_034083]
A_23_P22444	1.96	CFP	Homo sapiens complement factor properdin (CFP), transcript variant 1, mRNA [NM_002621]
A_23_P131208	1.95	NR4A2	Homo sapiens nuclear receptor subfamily 4, group A, member 2 (NR4A2), mRNA [NM_006186]
A_23_P64617	1.95	FZD4	Homo sapiens frizzled class receptor 4 (FZD4), mRNA [NM_012193]
A_23_P168357	1.94	CPA1	carboxypeptidase A1 (pancreatic) [Source:HGNC Symbol;Acc:HGNC:2296] [ENST00000011292]
A_33_P3232193	1.94	CDH11	cadherin 11, type 2, OB-cadherin (osteoblast) [Source:HGNC Symbol;Acc:HGNC:1750] [ENST00000394156]
A_33_P3347291	1.94	INMT	Homo sapiens indolethylamine N-methyltransferase (INMT), transcript variant 2, mRNA [NM_001199219]
A_23_P383009	1.94	IGFBP5	Homo sapiens insulin-like growth factor binding protein 5 (IGFBP5), mRNA [NM_000599]
A_23_P19243	1.94		Homo sapiens PRO2266 mRNA, complete cds. [AF119870]
A_23_P114947	1.93	RGS2	Homo sapiens regulator of G-protein signaling 2 (RGS2), mRNA [NM_002923]
A_33_P3797820	1.93	LOC102723652	long intergenic non-protein coding RNA 863 [Source:HGNC Symbol;Acc:HGNC:45162] [ENST00000439559]
A_33_P3340639	1.93	GPAM	glycerol-3-phosphate acyltransferase, mitochondrial [Source:HGNC Symbol;Acc:HGNC:24865] [ENST00000369425]
A_23_P417383	1.93	ASPRV1	Homo sapiens aspartic peptidase, retroviral-like 1 (ASPRV1), mRNA [NM_152792]
A_33_P3341474	1.93	ZBTB38	Homo sapiens zinc finger and BTB domain containing 38 (ZBTB38), mRNA [NM_001080412]
A_23_P300484	1.92	OBSL1	Homo sapiens obscurin-like 1 (OBSL1), transcript variant 3, mRNA [NM_001173408]
A_23_P123596	1.92	GLDC	Homo sapiens glycine dehydrogenase (decarboxylating) (GLDC), mRNA [NM_000170]
A_33_P3275702	1.92	FMO2	Homo sapiens flavin containing monooxygenase 2 (non-functional) (FMO2), transcript variant 1, mRNA [NM_001460]
A_33_P3303464	1.91	SWSAP1	Homo sapiens SWIM-type zinc finger 7 associated protein 1 (SWSAP1), mRNA [NM_175871]
A_23_P422071	1.91	B3GALT4	Homo sapiens UDP-Gal:betaGlcNAc beta 1,3-galactosyltransferase, polypeptide 4 (B3GALT4), mRNA [NM_003782]
A_32_P87568	1.91	ENAH	Homo sapiens enabled homolog (Drosophila) (ENAH), transcript variant 1, mRNA [NM_001008493]
A_23_P65307	1.91	SLITRK6	Homo sapiens SLIT and NTRK-like family, member 6 (SLITRK6), mRNA [NM_032229]
A_33_P3209326	1.91	lnc-MAB21L2-1	Homo sapiens cDNA FLJ39676 fis, clone SMINT2009832. [AK096995]
A_24_P186342	1.91	ZFP14	Homo sapiens ZFP14 zinc finger protein (ZFP14), transcript variant 2, mRNA [NM_020917]
A_32_P196021	1.91	FGF7	Homo sapiens fibroblast growth factor 7 (FGF7), mRNA [NM_002009]
A_32_P192970	1.91	ALDH4A1	Homo sapiens aldehyde dehydrogenase 4 family, member A1 (ALDH4A1), transcript variant P5CDhS, mRNA [NM_170726]
A_33_P3250348	1.90	PCDH18	Homo sapiens protocadherin 18 (PCDH18), transcript variant 1, mRNA [NM_019035]
A_23_P40847	1.90	CHST2	Homo sapiens carbohydrate (N-acetylglucosamine-6-O) sulfotransferase 2 (CHST2), mRNA [NM_004267]
A_33_P3358183	1.90	PTGFR	Homo sapiens prostaglandin F receptor (FP) (PTGFR), transcript variant 1, mRNA [NM_000959]
A_33_P3245321	1.90	CENPP	Homo sapiens centromere protein P (CENPP), transcript variant 1, mRNA [NM_001012267]
A_23_P46690	1.89	TMEM81	Homo sapiens transmembrane protein 81 (TMEM81), mRNA [NM_203376]
A_32_P216872	1.89	PDXDC2P	Homo sapiens mRNA; cDNA DKFZp686B0962 (from clone DKFZp686B0962). [BX647358]
A_33_P3213374	1.89	CITED2	Homo sapiens Cbp/p300-interacting transactivator, with Glu/Asp-rich carboxy-terminal domain, 2 (CITED2), transcript variant 1, mRNA [NM_006079]
A_23_P365738	1.89	ARC	Homo sapiens activity-regulated cytoskeleton-associated protein (ARC), mRNA [NM_015193]
A_33_P3419945	1.89		Homo sapiens cDNA FLJ27214 fis, clone SYN03752. [AK130724]
A_23_P372467	1.89	AHSA2	Homo sapiens AHA1, activator of heat shock 90kDa protein ATPase homolog 2 (yeast) (AHSA2), mRNA [NM_152392]
A_24_P241183	1.89	CLEC2D	Homo sapiens C-type lectin domain family 2, member D (CLEC2D), transcript variant 1, mRNA [NM_013269]
A_33_P3464855	1.88	DKFZP586B0319	Homo sapiens mRNA; cDNA DKFZp586B0319 (from clone DKFZp586B0319) [AL050097]
A_24_P403244	1.88	PILRB	Homo sapiens paired immunoglobin-like type 2 receptor beta (PILRB), mRNA [NM_178238]
A_23_P83134	1.88	GAS1	Homo sapiens growth arrest-specific 1 (GAS1), mRNA [NM_002048]
A_23_P14559	1.87	RIPK3	Homo sapiens receptor-interacting serine-threonine kinase 3 (RIPK3), mRNA [NM_006871]
A_24_P772488	1.86	PLXNA4	Homo sapiens plexin A4 (PLXNA4), transcript variant 1, mRNA [NM_020911]
A_33_P3309804	1.86	EID1	Homo sapiens EP300 interacting inhibitor of differentiation 1 (EID1), mRNA [NM_014335]
A_33_P3245454	1.86	LOC389834	Homo sapiens ankyrin repeat domain 57 pseudogene (LOC389834), non-coding RNA [NR_027420]
A_24_P935682	1.86	LOC100131541	Homo sapiens clone DNA166629 MRSS6228 (UNQ6228) mRNA, complete cds. [AY358248]
A_24_P29401	1.86	PIK3R1	Homo sapiens phosphoinositide-3-kinase, regulatory subunit 1 (alpha) (PIK3R1), transcript variant 1, mRNA [NM_181523]
A_33_P3321781	1.86		PREDICTED: Homo sapiens uncharacterized LOC645460 (FLJ44342), transcript variant X1, misc_RNA [XR_429999]
A_24_P69095	1.86	ENC1	Homo sapiens ectodermal-neural cortex 1 (with BTB domain) (ENC1), transcript variant 1, mRNA [NM_003633]
A_32_P133916	1.85	BNC2	Homo sapiens basonuclin 2 (BNC2), mRNA [NM_017637]
A_33_P3239367	1.85	OBSCN	obscurin, cytoskeletal calmodulin and titin-interacting RhoGEF [Source:HGNC Symbol;Acc:HGNC:15719] [ENST00000366704]
A_33_P3364112	1.85	FRS2	Homo sapiens fibroblast growth factor receptor substrate 2 (FRS2), transcript variant 3, mRNA [NM_001278351]
A_33_P3455785	1.85	lnc-STEAP1B-1	Homo sapiens cDNA clone IMAGE:5221458. [BC039682]
A_32_P201496	1.85	POLR3H	Homo sapiens polymerase (RNA) III (DNA directed) polypeptide H (22.9kD) (POLR3H), transcript variant 2, mRNA [NM_001018052]
A_24_P314179	1.85	ETS2	Homo sapiens v-ets avian erythroblastosis virus E26 oncogene homolog 2 (ETS2), transcript variant 1, mRNA [NM_005239]
A_33_P3407985	1.85	TMEM99	Homo sapiens transmembrane protein 99 (TMEM99), transcript variant 1, mRNA [NM_001195386]
A_24_P253755	1.84	PIGL	Homo sapiens phosphatidylinositol glycan anchor biosynthesis, class L (PIGL), mRNA [NM_004278]
A_33_P3327046	1.84	lnc-MRPL14-1	Homo sapiens alpha-actinin-like mRNA, partial sequence. [DQ272581]
A_23_P204079	1.84	NPFF	Homo sapiens neuropeptide FF-amide peptide precursor (NPFF), mRNA [NM_003717]
A_33_P3319870	1.84	GREM1	Homo sapiens gremlin 1, DAN family BMP antagonist (GREM1), transcript variant 2, mRNA [NM_001191323]
A_23_P434809	1.83	S100A8	Homo sapiens S100 calcium binding protein A8 (S100A8), mRNA [NM_002964]
A_24_P217572	1.83	EDNRA	Homo sapiens endothelin receptor type A (EDNRA), transcript variant 1, mRNA [NM_001957]
A_23_P127948	1.83	ADM	Homo sapiens adrenomedullin (ADM), mRNA [NM_001124]
A_23_P70509	1.83	ATAT1	Homo sapiens alpha tubulin acetyltransferase 1 (ATAT1), transcript variant 2, mRNA [NM_024909]
A_23_P148047	1.83	PTGER4	Homo sapiens prostaglandin E receptor 4 (subtype EP4) (PTGER4), mRNA [NM_000958]
A_23_P413180	1.83	MDM1	Homo sapiens Mdm1 nuclear protein homolog (mouse) (MDM1), transcript variant 1, mRNA [NM_017440]
A_33_P3228600	1.82	CPA5	Homo sapiens carboxypeptidase A5 (CPA5), transcript variant 3, mRNA [NM_001127442]
A_33_P3334102	1.82	ARHGAP27	Homo sapiens Rho GTPase activating protein 27 (ARHGAP27), transcript variant 3, mRNA [NM_174919]
A_32_P35947	1.82	LOC728763	ens
A_32_P131050	1.82	ZNF148	Homo sapiens zinc finger protein 148 (ZNF148), mRNA [NM_021964]
A_33_P3327140	1.82
A_33_P3232339	1.81	LOC102723640
A_23_P218434	1.81	ZNF226	Homo sapiens zinc finger protein 226 (ZNF226), transcript variant 3, mRNA [NM_001032374]
A_33_P3286953	1.81	ADAMTS6	Homo sapiens ADAM metallopeptidase with thrombospondin type 1 motif, 6 (ADAMTS6), mRNA [NM_197941]
A_24_P860797	1.81	PAIP2B	Homo sapiens poly(A) binding protein interacting protein 2B (PAIP2B), mRNA [NM_020459]
A_23_P315364	1.81	CXCL2	Homo sapiens chemokine (C-X-C motif) ligand 2 (CXCL2), mRNA [NM_002089]
A_24_P246841	1.81	SLC25A27	Homo sapiens solute carrier family 25, member 27 (SLC25A27), transcript variant 1, mRNA [NM_004277]
A_33_P3265714	1.80	C2orf61	Homo sapiens chromosome 2 open reading frame 61 (C2orf61), transcript variant 2, mRNA [NM_173649]
A_33_P3309526	1.80	PTPRC	Homo sapiens protein tyrosine phosphatase, receptor type, C (PTPRC), transcript variant 1, mRNA [NM_002838]
A_23_P48740	1.80	DIO2	Homo sapiens deiodinase, iodothyronine, type II (DIO2), transcript variant 1, mRNA [NM_013989]
A_33_P3789693	1.80	MGC24103	Homo sapiens hypothetical MGC24103, mRNA (cDNA clone MGC:24103 IMAGE:4613905), complete cds. [BC020879]
A_24_P257416	1.80	CXCL2	Homo sapiens chemokine (C-X-C motif) ligand 2 (CXCL2), mRNA [NM_002089]
A_33_P3296205	1.80	TSC22D1	Homo sapiens TSC22 domain family, member 1 (TSC22D1), transcript variant 1, mRNA [NM_183422]
A_33_P3268793	1.80	ADAT3	Homo sapiens adenosine deaminase, tRNA-specific 3 (ADAT3), mRNA [NM_138422]
A_24_P65941	1.80	RUNX1-IT1	Homo sapiens RUNX1 intronic transcript 1 (non-protein coding) (RUNX1-IT1), long non-coding RNA [NR_026812]
A_33_P3341499	1.80	WNT5A	Homo sapiens wingless-type MMTV integration site family, member 5A (WNT5A), transcript variant 1, mRNA [NM_003392]
A_24_P73535	1.80	C14orf119	Homo sapiens chromosome 14 open reading frame 119 (C14orf119), mRNA [NM_017924]
A_33_P3371588	1.80	FUNDC2	Homo sapiens FUN14 domain containing 2 (FUNDC2), mRNA [NM_023934]
A_33_P3391375	1.79	LANCL3	Homo sapiens LanC lantibiotic synthetase component C-like 3 (bacterial) (LANCL3), transcript variant 1, mRNA [NM_198511]
A_23_P132763	1.79	VGLL3	Homo sapiens vestigial-like family member 3 (VGLL3), mRNA [NM_016206]
A_33_P3328814	1.79	SETBP1	Homo sapiens SET binding protein 1 (SETBP1), transcript variant 2, mRNA [NM_001130110]
A_33_P3232965	1.79	TDRD6	Homo sapiens tudor domain containing 6 (TDRD6), transcript variant 1, mRNA [NM_001010870]
A_33_P3253528	1.79	MED20	Homo sapiens mediator complex subunit 20 (MED20), mRNA [NM_004275]
A_24_P217365	1.79	ANKRD28	Homo sapiens ankyrin repeat domain 28 (ANKRD28), transcript variant 1, mRNA [NM_015199]
A_23_P432947	1.79	GREM1	Homo sapiens gremlin 1, DAN family BMP antagonist (GREM1), transcript variant 1, mRNA [NM_013372]
A_33_P3258581	1.78	PTGES2-AS1	Homo sapiens PTGES2 antisense RNA 1 (head to head) (PTGES2-AS1), long non-coding RNA [NR_024425]
A_33_P3599591	1.77	PAPPA	Homo sapiens pregnancy-associated plasma protein A, pappalysin 1 (PAPPA), mRNA [NM_002581]
A_24_P235783	1.77	SF1	splicing factor 1 [Source:HGNC Symbol;Acc:HGNC:12950] [ENST00000463343]
A_23_P167017	1.77	POPDC2	Homo sapiens popeye domain containing 2 (POPDC2), mRNA [NM_022135]
A_33_P3229370	1.77	ID4	Homo sapiens inhibitor of DNA binding 4, dominant negative helix-loop-helix protein (ID4), mRNA [NM_001546]
A_33_P3331125	1.77	SLC2A12	Homo sapiens solute carrier family 2 (facilitated glucose transporter), member 12 (SLC2A12), mRNA [NM_145176]
A_32_P52785	1.77	DAAM2	Homo sapiens dishevelled associated activator of morphogenesis 2 (DAAM2), transcript variant 2, mRNA [NM_015345]
A_24_P133253	1.77	KITLG	Homo sapiens KIT ligand (KITLG), transcript variant b, mRNA [NM_000899]
A_33_P3323059	1.77	ZNF320	zinc finger protein 320 [Source:HGNC Symbol;Acc:HGNC:13842] [ENST00000595202]
A_33_P3331307	1.77	CDC42EP3	Homo sapiens CDC42 effector protein (Rho GTPase binding) 3 (CDC42EP3), transcript variant 1, mRNA [NM_006449]
A_33_P3227556	1.77
A_24_P384569	1.76	EWSR1	Homo sapiens EWS RNA-binding protein 1 (EWSR1), transcript variant 5, mRNA [NM_001163287]
A_23_P65208	1.76	ZMYM5	Homo sapiens zinc finger, MYM-type 5 (ZMYM5), transcript variant 1, mRNA [NM_001039650]
A_23_P430930	1.76	RSPO2	Homo sapiens R-spondin 2 (RSPO2), transcript variant 1, mRNA [NM_178565]
A_23_P8281	1.76	IFNGR1	Homo sapiens interferon gamma receptor 1 (IFNGR1), mRNA [NM_000416]
A_33_P3270084	1.76		CDC2L1S13 PITSLRE protein kinase alpha SV9 isoform {Homo sapiens} (exp=-1; wgp=0; cg=0), partial (38%) [THC2524986]
A_23_P52207	1.76	BAMBI	Homo sapiens BMP and activin membrane-bound inhibitor (BAMBI), mRNA [NM_012342]
A_32_P169179	1.76	MSX2P1	Homo sapiens msh homeobox 2 pseudogene 1 (MSX2P1), non-coding RNA [NR_002307]
A_24_P472455	1.75	ARF6	Homo sapiens ADP-ribosylation factor 6 (ARF6), mRNA [NM_001663]
A_23_P4592	1.75	SIGLEC6	Homo sapiens sialic acid binding Ig-like lectin 6 (SIGLEC6), transcript variant 1, mRNA [NM_001245]
A_33_P3231923	1.75	LOC101927285	Homo sapiens uncharacterized LOC101927285 (LOC101927285), long non-coding RNA [NR_110219]
A_23_P118536	1.75	SLFN12	Homo sapiens schlafen family member 12 (SLFN12), transcript variant 1, mRNA [NM_018042]
A_24_P156501	1.75	EBF1	Homo sapiens early B-cell factor 1 (EBF1), transcript variant 2, mRNA [NM_024007]
A_23_P93302	1.75	GABBR1	Homo sapiens gamma-aminobutyric acid (GABA) B receptor, 1 (GABBR1), transcript variant 1, mRNA [NM_001470]
A_33_P3351027	1.75	PEX2	Homo sapiens peroxisomal biogenesis factor 2 (PEX2), transcript variant 3, mRNA [NM_001172086]
A_32_P197561	1.75	EBF1	Homo sapiens early B-cell factor 1 (EBF1), transcript variant 1, mRNA [NM_001290360]
A_23_P342709	1.74	FBXO15	Homo sapiens F-box protein 15 (FBXO15), transcript variant 1, mRNA [NM_152676]
A_33_P3349474	1.74
A_33_P3221999	1.74	GSDMB	Homo sapiens gasdermin B (GSDMB), transcript variant 3, mRNA [NM_001165958]
A_33_P3373139	1.74	SZT2	seizure threshold 2 homolog (mouse) [Source:HGNC Symbol;Acc:HGNC:29040] [ENST00000470139]
A_33_P3376836	1.74
A_33_P3560679	1.74
A_33_P3363645	1.74	MGAT1	Homo sapiens mannosyl (alpha-1,3-)-glycoprotein beta-1,2-N-acetylglucosaminyltransferase (MGAT1), transcript variant 1, mRNA [NM_001114618]
A_23_P39931	1.74	DYSF	Homo sapiens dysferlin (DYSF), transcript variant 8, mRNA [NM_003494]
A_33_P3354688	1.74		Q2VZL0_MAGMM (Q2VZL0) MoxR-like ATPase, partial (9%) [THC2605028]
A_33_P3364443	1.73	CRNDE	colorectal neoplasia differentially expressed (non-protein coding) [Source:HGNC Symbol;Acc:HGNC:37078] [ENST00000560208]
A_33_P3263274	1.73
A_33_P3299796	1.73	MAN1B1	mannosidase, alpha, class 1B, member 1 [Source:HGNC Symbol;Acc:HGNC:6823] [ENST00000536349]
A_23_P427747	1.73	M1AP	Homo sapiens meiosis 1 associated protein (M1AP), transcript variant 1, mRNA [NM_138804]
A_33_P3665553	1.73	LOC100233156	Homo sapiens cDNA FLJ44253 fis, clone TKIDN2009092. [AK126241]
A_33_P3392677	1.73
A_23_P158880	1.73	STARD5	Homo sapiens StAR-related lipid transfer (START) domain containing 5 (STARD5), mRNA [NM_181900]
A_33_P3301095	1.73
A_33_P3623118	1.73	lnc-MGAT1-1	Homo sapiens cDNA FLJ30091 fis, clone BNGH41000017. [AK054653]
A_23_P52227	1.72	GDF10	Homo sapiens growth differentiation factor 10 (GDF10), mRNA [NM_004962]
A_33_P3330952	1.72	ATP8A1	Homo sapiens ATPase, aminophospholipid transporter (APLT), class I, type 8A, member 1 (ATP8A1), transcript variant 1, mRNA [NM_006095]
A_23_P102000	1.72	CXCR4	Homo sapiens chemokine (C-X-C motif) receptor 4 (CXCR4), transcript variant 1, mRNA [NM_001008540]
A_24_P344961	1.72	AMOT	Homo sapiens angiomotin (AMOT), transcript variant 2, mRNA [NM_133265]
A_32_P74366	1.72	VCPIP1	valosin containing protein (p97)/p47 complex interacting protein 1 [Source:HGNC Symbol;Acc:HGNC:30897] [ENST00000310421]
A_24_P205252	1.72	FAM13C	Homo sapiens family with sequence similarity 13, member C (FAM13C), transcript variant 2, mRNA [NM_001001971]
A_32_P65706	1.72	C9orf92	Homo sapiens chromosome 9 open reading frame 92 (C9orf92), transcript variant 1, mRNA [NM_001271829]
A_23_P17345	1.71	MAFB	Homo sapiens v-maf avian musculoaponeurotic fibrosarcoma oncogene homolog B (MAFB), mRNA [NM_005461]
A_33_P3309551	1.71	PTPRD	Homo sapiens protein tyrosine phosphatase, receptor type, D (PTPRD), transcript variant 1, mRNA [NM_002839]
A_23_P24004	1.71	IFIT2	Homo sapiens interferon-induced protein with tetratricopeptide repeats 2 (IFIT2), mRNA [NM_001547]
A_33_P3710442	1.71	FLJ11710	Homo sapiens cDNA FLJ11710 fis, clone HEMBA1005149. [AK021772]
A_23_P257164	1.71	AMT	Homo sapiens aminomethyltransferase (AMT), transcript variant 1, mRNA [NM_000481]
A_23_P82762	1.71	ZNF596	Homo sapiens zinc finger protein 596 (ZNF596), transcript variant 1, mRNA [NM_001042416]
A_24_P808100	1.71	MCTS1	Homo sapiens malignant T cell amplified sequence 1 (MCTS1), transcript variant 1, mRNA [NM_014060]
A_33_P3313622	1.71	MIR17HG	Homo sapiens miR-17-92 cluster host gene (non-protein coding) (MIR17HG), transcript variant 1, long non-coding RNA [NR_027350]
A_23_P384023	1.71	GLIS3	Homo sapiens GLIS family zinc finger 3 (GLIS3), transcript variant 1, mRNA [NM_001042413]
A_24_P83787	1.71	DISC1	Homo sapiens disrupted in schizophrenia 1 (DISC1), transcript variant S, mRNA [NM_001012959]
A_33_P3246838	1.71		T cell receptor delta constant [Source:HGNC Symbol;Acc:HGNC:12253] [ENST00000390477]
A_23_P216693	1.71	MLLT3	Homo sapiens myeloid/lymphoid or mixed-lineage leukemia (trithorax homolog, Drosophila); translocated to, 3 (MLLT3), transcript variant 1, mRNA [NM_004529]
A_33_P3867461	1.71	TEX41	Homo sapiens testis expressed 41 (non-protein coding) (TEX41), long non-coding RNA [NR_033870]
A_24_P355944	1.70	EFNB2	Homo sapiens ephrin-B2 (EFNB2), mRNA [NM_004093]
A_23_P99540	1.70	ZFP36L1	Homo sapiens ZFP36 ring finger protein-like 1 (ZFP36L1), transcript variant 1, mRNA [NM_004926]
A_23_P214969	1.70	CITED2	Homo sapiens Cbp/p300-interacting transactivator, with Glu/Asp-rich carboxy-terminal domain, 2 (CITED2), transcript variant 1, mRNA [NM_006079]
A_33_P3358731	1.70	PCSK5	Homo sapiens proprotein convertase subtilisin/kexin type 5 (PCSK5), transcript variant 2, mRNA [NM_006200]
A_33_P3214785	1.70	LEPROT	Homo sapiens cDNA FLJ37482 fis, clone BRAWH2013941. [AK094801]
A_23_P316381	1.70	ACOX3	Homo sapiens acyl-CoA oxidase 3, pristanoyl (ACOX3), transcript variant 1, mRNA [NM_003501]
A_23_P201459	1.70	IFI6	Homo sapiens interferon, alpha-inducible protein 6 (IFI6), transcript variant 3, mRNA [NM_022873]
A_23_P12896	1.70	FANCF	Homo sapiens Fanconi anemia, complementation group F (FANCF), mRNA [NM_022725]
A_33_P3268868	1.70
A_32_P815507	1.70	LOC100130920	Homo sapiens cDNA FLJ36320 fis, clone THYMU2005480. [AK093639]
A_23_P146325	1.70	ASAP1-IT1	Homo sapiens ASAP1 intronic transcript 1 (non-protein coding) (ASAP1-IT1), long non-coding RNA [NR_002765]
A_33_P3259428	1.70	WDR55	WD repeat domain 55 [Source:HGNC Symbol;Acc:HGNC:25971] [ENST00000511232]
A_23_P382705	1.69	TMTC2	Homo sapiens transmembrane and tetratricopeptide repeat containing 2 (TMTC2), mRNA [NM_152588]
A_33_P3239102	1.69
A_33_P3255631	1.69	ZNF780A	Homo sapiens zinc finger protein 780A (ZNF780A), transcript variant 2, mRNA [NM_001010880]
A_23_P2294	1.69	HELB	Homo sapiens helicase (DNA) B (HELB), mRNA [NM_033647]
A_33_P3602006	1.69	ADAT2	Homo sapiens adenosine deaminase, tRNA-specific 2 (ADAT2), transcript variant 2, mRNA [NM_001286259]
A_33_P3417865	1.69	ZFP36L1	Homo sapiens ZFP36 ring finger protein-like 1 (ZFP36L1), transcript variant 1, mRNA [NM_004926]
A_33_P3331426	1.69	XLOC_l2_008130	BROAD Institute lincRNA (XLOC_l2_008130), lincRNA [TCONS_l2_00014690]
A_33_P3213822	1.69	KCNK2	Homo sapiens potassium channel, two pore domain subfamily K, member 2 (KCNK2), transcript variant 1, mRNA [NM_001017424]
A_32_P128656	1.69	MID1	Homo sapiens midline 1 (MID1), transcript variant 1, mRNA [NM_000381]
A_24_P636882	1.69	STK17B	Homo sapiens serine/threonine kinase 17b (STK17B), mRNA [NM_004226]
A_33_P3288384	1.69	PSMA1	Homo sapiens proteasome (prosome, macropain) subunit, alpha type, 1 (PSMA1), transcript variant 3, mRNA [NM_001143937]
A_33_P3419865	1.69	lnc-C5orf42-2	Homo sapiens cDNA FLJ10039 fis, clone HEMBA1000975. [AK000901]
A_24_P911676	1.69	SOX4	Homo sapiens SRY (sex determining region Y)-box 4 (SOX4), mRNA [NM_003107]
A_23_P78170	1.68	MYBBP1A	Homo sapiens MYB binding protein (P160) 1a (MYBBP1A), transcript variant 2, mRNA [NM_014520]
A_23_P213319	1.68	ADAMTS6	Homo sapiens ADAM metallopeptidase with thrombospondin type 1 motif, 6 (ADAMTS6), mRNA [NM_197941]
A_23_P210763	1.68	JAG1	Homo sapiens jagged 1 (JAG1), mRNA [NM_000214]
A_33_P3381796	1.68
A_33_P3395396	1.68	ZNF420	zinc finger protein 420 [Source:HGNC Symbol;Acc:HGNC:20649] [ENST00000337995]
A_33_P3405916	1.68	LINC00273	Homo sapiens long intergenic non-protein coding RNA 273 (LINC00273), long non-coding RNA [NR_038368]
A_33_P3363485	1.68	SOBP	Homo sapiens sine oculis binding protein homolog (Drosophila) (SOBP), mRNA [NM_018013]
A_32_P105825	1.68	MPPED2	Homo sapiens metallophosphoesterase domain containing 2 (MPPED2), transcript variant 1, mRNA [NM_001584]
A_33_P3259890	1.68	RGMB-AS1	Homo sapiens RGMB antisense RNA 1 (RGMB-AS1), long non-coding RNA [NR_033932]
A_33_P3246833	1.68	IL1RN	Homo sapiens interleukin 1 receptor antagonist (IL1RN), transcript variant 4, mRNA [NM_173843]
A_23_P61371	1.68	TMEM173	Homo sapiens transmembrane protein 173 (TMEM173), transcript variant 1, mRNA [NM_198282]
A_33_P3411357	1.68	DGCR11	Homo sapiens DiGeorge syndrome critical region gene 11 (non-protein coding) (DGCR11), long non-coding RNA [NR_024157]
A_33_P3246448	1.68	KCNE4	Homo sapiens potassium channel, voltage gated subfamily E regulatory beta subunit 4 (KCNE4), mRNA [NM_080671]
A_33_P3315134	1.68	DIRC3	Homo sapiens disrupted in renal carcinoma 3 (DIRC3), long non-coding RNA [NR_026597]
A_33_P3329750	1.67	lnc-ZNF33A-2	LNCipedia lincRNA (lnc-ZNF33A-2), lincRNA [lnc-ZNF33A-2:1]
A_23_P156970	1.67	MEST	Homo sapiens mesoderm specific transcript (MEST), transcript variant 1, mRNA [NM_002402]
A_32_P74409	1.67	C11orf96	Homo sapiens chromosome 11 open reading frame 96 (C11orf96), mRNA [NM_001145033]
A_33_P3332081	1.67	KHDRBS3	Homo sapiens KH domain containing, RNA binding, signal transduction associated 3 (KHDRBS3), mRNA [NM_006558]
A_24_P116017	1.67	PSMD9	Homo sapiens proteasome (prosome, macropain) 26S subunit, non-ATPase, 9 (PSMD9), transcript variant 1, mRNA [NM_002813]
A_33_P3238479	1.67		Q86XV3_HUMAN (Q86XV3) DIP2C protein (Fragment), partial (24%) [THC2715287]
A_33_P3301221	1.67	MORN1	Homo sapiens MORN repeat containing 1 (MORN1), transcript variant 3, non-coding RNA [NR_125361]
A_33_P3350232	1.67		Homo sapiens cDNA FLJ45928 fis, clone PLACE6019674. [AK127825]
A_23_P6546	1.67	TUBGCP6	Homo sapiens tubulin, gamma complex associated protein 6 (TUBGCP6), mRNA [NM_020461]
A_23_P214222	1.67	MARCKS	myristoylated alanine-rich protein kinase C substrate [Source:HGNC Symbol;Acc:HGNC:6759] [ENST00000612661]
A_33_P3417452	1.67	ZGLP1	Homo sapiens zinc finger, GATA-like protein 1 (ZGLP1), mRNA [NM_001103167]
A_33_P3410781	1.67		CCZ1 vacuolar protein trafficking and biogenesis associated homolog (S. cerevisiae) [Source:HGNC Symbol;Acc:HGNC:21691] [ENST00000478672]
A_33_P3291484	1.67	ST8SIA4	Homo sapiens ST8 alpha-N-acetyl-neuraminide alpha-2,8-sialyltransferase 4 (ST8SIA4), transcript variant 1, mRNA [NM_005668]
A_23_P152305	1.67	CDH11	Homo sapiens cadherin 11, type 2, OB-cadherin (osteoblast) (CDH11), mRNA [NM_001797]
A_23_P58506	1.67	ELL2	Homo sapiens elongation factor, RNA polymerase II, 2 (ELL2), mRNA [NM_012081]
A_33_P3423215	1.66	PART1	Homo sapiens prostate androgen-regulated transcript 1 (non-protein coding) (PART1), transcript variant 1, long non-coding RNA [NR_024617]
A_33_P3342992	1.66	UBE2Q2P2	Homo sapiens ubiquitin-conjugating enzyme E2Q family member 2 pseudogene 2 (UBE2Q2P2), non-coding RNA [NR_004847]
A_33_P3255434	1.66	MEG3	Homo sapiens maternally expressed 3 (non-protein coding) (MEG3), transcript variant 1, long non-coding RNA [NR_002766]
A_33_P3390027	1.66	EXOC7	exocyst complex component 7 [Source:HGNC Symbol;Acc:HGNC:23214] [ENST00000405068]
A_24_P630490	1.66	DFNB59	Homo sapiens deafness, autosomal recessive 59 (DFNB59), mRNA [NM_001042702]
A_33_P3419339	1.66	GNAI3	Homo sapiens guanine nucleotide binding protein (G protein), alpha inhibiting activity polypeptide 3 (GNAI3), mRNA [NM_006496]
A_23_P105562	1.66	VWF	Homo sapiens von Willebrand factor (VWF), mRNA [NM_000552]
A_23_P154605	1.66	SULF2	Homo sapiens sulfatase 2 (SULF2), transcript variant 1, mRNA [NM_018837]
A_33_P3283206	1.66	LOC102723979	PREDICTED: Homo sapiens uncharacterized LOC102723979 (LOC102723979), ncRNA [XR_426452]
A_23_P32722	1.66	ZNF408	Homo sapiens zinc finger protein 408 (ZNF408), transcript variant 1, mRNA [NM_024741]
A_33_P3226788	1.66
A_33_P3258452	1.66	C12orf5	Homo sapiens chromosome 12 open reading frame 5 (C12orf5), mRNA [NM_020375]
A_24_P322395	1.66	EGLN2	Homo sapiens egl-9 family hypoxia-inducible factor 2 (EGLN2), transcript variant 3, mRNA [NM_080732]
A_33_P3418170	1.65	DDX58	Homo sapiens DEAD (Asp-Glu-Ala-Asp) box polypeptide 58 (DDX58), mRNA [NM_014314]
A_33_P3412468	1.65	SLC25A27	Homo sapiens solute carrier family 25, member 27 (SLC25A27), transcript variant 1, mRNA [NM_004277]
A_33_P3382565	1.65	KIF26B	Homo sapiens kinesin family member 26B (KIF26B), mRNA [NM_018012]
A_33_P3303291	1.65	RIPK3	Homo sapiens receptor-interacting serine-threonine kinase 3 (RIPK3), mRNA [NM_006871]
A_23_P78037	1.65	CCL7	Homo sapiens chemokine (C-C motif) ligand 7 (CCL7), mRNA [NM_006273]
A_24_P268993	1.65	LEAP2	Homo sapiens liver expressed antimicrobial peptide 2 (LEAP2), mRNA [NM_052971]
A_33_P3219454	1.64
A_33_P3296181	1.64	CCL3L3	Homo sapiens chemokine (C-C motif) ligand 3-like 3 (CCL3L3), mRNA [NM_001001437]
A_23_P75978	1.64	CLPB	Homo sapiens ClpB caseinolytic peptidase B homolog (E. coli) (CLPB), transcript variant 1, mRNA [NM_030813]
A_33_P3233953	1.64
A_33_P3299882	1.64	UQCRB	Homo sapiens ubiquinol-cytochrome c reductase binding protein (UQCRB), transcript variant 3, mRNA [NM_001254752]
A_23_P35414	1.64	PPP1R3C	Homo sapiens protein phosphatase 1, regulatory subunit 3C (PPP1R3C), mRNA [NM_005398]
A_32_P103669	1.64	GOLGA6C	Homo sapiens golgin A6 family, member C (GOLGA6C), mRNA [NM_001164404]
A_23_P170088	1.64	EXD3	Homo sapiens exonuclease 3'-5' domain containing 3 (EXD3), transcript variant 4, non-coding RNA [NR_104599]
A_33_P3411414	1.64	FAM156B	Homo sapiens family with sequence similarity 156, member B (FAM156B), mRNA [NM_001099684]
A_33_P3371727	1.64	SAT1	spermidine/spermine N1-acetyltransferase 1 [Source:HGNC Symbol;Acc:HGNC:10540] [ENST00000379253]
A_23_P422933	1.64	ARHGAP20	Homo sapiens Rho GTPase activating protein 20 (ARHGAP20), transcript variant 1, mRNA [NM_020809]
A_33_P3415744	1.64	ANKRD36B	Homo sapiens ankyrin repeat domain 36B (ANKRD36B), mRNA [NM_025190]
A_33_P3294459	1.64	COPG2IT1	Homo sapiens cDNA FLJ41646 fis, clone FEBRA2024019. [AK123640]
A_24_P51588	1.63	CCNL2	Homo sapiens cyclin L2 (CCNL2), transcript variant 1, mRNA [NM_030937]
A_33_P3829391	1.63	LOC641510	Homo sapiens, mRNA (cDNA clone IMAGE:4713722). [BC030809]
A_24_P185854	1.63	DMD	Homo sapiens dystrophin (DMD), transcript variant Dp427p2, mRNA [NM_004010]
A_33_P3241521	1.63	EBF1	Homo sapiens early B-cell factor 1 (EBF1), transcript variant 1, mRNA [NM_001290360]
A_23_P203645	1.63	CREBZF	Homo sapiens CREB/ATF bZIP transcription factor (CREBZF), transcript variant 1, mRNA [NM_001039618]
A_33_P3345936	1.63	CCDC9	Homo sapiens coiled-coil domain containing 9 (CCDC9), mRNA [NM_015603]
A_33_P3316800	1.63	AHR	Homo sapiens aryl hydrocarbon receptor (AHR), mRNA [NM_001621]
A_33_P3311403	1.63	MRVI1	Homo sapiens murine retrovirus integration site 1 homolog (MRVI1), transcript variant 2, mRNA [NM_130385]
A_33_P3358397	1.63	LGI2	Homo sapiens leucine-rich repeat LGI family, member 2 (LGI2), mRNA [NM_018176]
A_33_P3410194	1.63		H3 histone, family 3B (H3.3B) [Source:HGNC Symbol;Acc:HGNC:4765] [ENST00000254810]
A_23_P94762	1.63	ZNF354B	Homo sapiens zinc finger protein 354B (ZNF354B), mRNA [NM_058230]
A_23_P433855	1.63	RGS4	Homo sapiens regulator of G-protein signaling 4 (RGS4), transcript variant 2, mRNA [NM_005613]
A_33_P3330443	1.63	FAM110B	Homo sapiens family with sequence similarity 110, member B (FAM110B), mRNA [NM_147189]
A_33_P3389113	1.63	TRAF3IP2-AS1	Homo sapiens TRAF3IP2 antisense RNA 1 (TRAF3IP2-AS1), transcript variant 1, long non-coding RNA [NR_034108]
A_24_P229531	1.62	NABP1	Homo sapiens nucleic acid binding protein 1 (NABP1), transcript variant 1, mRNA [NM_001031716]
A_32_P130577	1.62		Homo sapiens cDNA clone IMAGE:5267335. [BC066989]
A_33_P3316978	1.62	RNF207	Homo sapiens ring finger protein 207 (RNF207), mRNA [NM_207396]
A_33_P3353502	1.62	PLCB4	Homo sapiens phospholipase C, beta 4 (PLCB4), transcript variant 2, mRNA [NM_182797]
A_24_P290013	1.62	FAM86B3P	Homo sapiens family with sequence similarity 86, member B3, pseudogene (FAM86B3P), transcript variant 3, non-coding RNA [NR_024363]
A_24_P228130	1.62	CCL3L3	Homo sapiens chemokine (C-C motif) ligand 3-like 3 (CCL3L3), mRNA [NM_001001437]
A_33_P3376551	1.62	PTGFR	Homo sapiens prostaglandin F receptor (FP) (PTGFR), transcript variant 2, mRNA [NM_001039585]
A_23_P89327	1.62	ZNF286A	Homo sapiens zinc finger protein 286A (ZNF286A), transcript variant 1, mRNA [NM_020652]
A_33_P3391603	1.62	LAMA4	Homo sapiens laminin, alpha 4 (LAMA4), transcript variant 5, mRNA [NM_001105209]
A_33_P3357049	1.62	RPS15AP10	Homo sapiens ribosomal protein S15a pseudogene 10 (RPS15AP10), non-coding RNA [NR_026768]
A_33_P3257170	1.62	PRR3	proline rich 3 [Source:HGNC Symbol;Acc:HGNC:21149] [ENST00000461523]
A_23_P37623	1.62	GOLGA8A	Homo sapiens golgin A8 family, member A (GOLGA8A), transcript variant 1, mRNA [NM_181077]
A_23_P303803	1.62	C19orf18	Homo sapiens chromosome 19 open reading frame 18 (C19orf18), mRNA [NM_152474]
A_32_P48615	1.62
A_33_P3220837	1.62	MAFB	Homo sapiens v-maf avian musculoaponeurotic fibrosarcoma oncogene homolog B (MAFB), mRNA [NM_005461]
A_33_P3323074	1.61	AGPAT4	Homo sapiens 1-acylglycerol-3-phosphate O-acyltransferase 4 (AGPAT4), mRNA [NM_020133]
A_33_P3260974	1.61		DA734158 NT2RP2 Homo sapiens cDNA clone NT2RP2004573 5', mRNA sequence [DA734158]
A_24_P169634	1.61	MBL1P	Homo sapiens mannose-binding lectin (protein A) 1, pseudogene (MBL1P), non-coding RNA [NR_002724]
A_24_P380679	1.61	LSMEM1	Homo sapiens leucine-rich single-pass membrane protein 1 (LSMEM1), transcript variant 1, mRNA [NM_182597]
A_33_P3251871	1.61	XLOC_l2_015206	BROAD Institute lincRNA (XLOC_l2_015206), lincRNA [TCONS_l2_00029332]
A_24_P82155	1.61	ANKDD1A	ankyrin repeat and death domain containing 1A [Source:HGNC Symbol;Acc:HGNC:28002] [ENST00000620154]
A_33_P3407638	1.61	ARL14EP	Homo sapiens ADP-ribosylation factor-like 14 effector protein (ARL14EP), mRNA [NM_152316]
A_23_P345460	1.61	PLEKHG4	Homo sapiens pleckstrin homology domain containing, family G (with RhoGef domain) member 4 (PLEKHG4), transcript variant 3, mRNA [NM_001129728]
A_24_P22746	1.61	ZADH2	Homo sapiens zinc binding alcohol dehydrogenase domain containing 2 (ZADH2), mRNA [NM_175907]
A_33_P3404641	1.61	PRR34-AS1	Homo sapiens PRR34 antisense RNA 1 (PRR34-AS1), long non-coding RNA [NR_027034]
A_33_P3316273	1.61	CCL3	Homo sapiens chemokine (C-C motif) ligand 3 (CCL3), mRNA [NM_002983]
A_23_P57413	1.61	PPM1F	Homo sapiens protein phosphatase, Mg2+/Mn2+ dependent, 1F (PPM1F), mRNA [NM_014634]
A_23_P148519	1.61	FAM156A	Homo sapiens family with sequence similarity 156, member A (FAM156A), transcript variant 1, mRNA [NM_014138]
A_33_P3276475	1.61	CHMP1B	Homo sapiens charged multivesicular body protein 1B (CHMP1B), mRNA [NM_020412]
A_33_P3410019	1.61
A_33_P3259542	1.61	WDR5B	Homo sapiens WD repeat domain 5B (WDR5B), mRNA [NM_019069]
A_33_P3378126	1.61	FBXO32	Homo sapiens F-box protein 32 (FBXO32), transcript variant 1, mRNA [NM_058229]
A_32_P206293	1.61	ZNF322	Homo sapiens zinc finger protein 322 (ZNF322), transcript variant 1, mRNA [NM_001242797]
A_33_P3252359	1.61	BDH1	Homo sapiens 3-hydroxybutyrate dehydrogenase, type 1 (BDH1), transcript variant 3, mRNA [NM_203314]
A_33_P3323188	1.61	LOC728743	Homo sapiens zinc finger protein pseudogene (LOC728743), non-coding RNA [NR_027237]
A_23_P253536	1.61	NPR3	Homo sapiens natriuretic peptide receptor 3 (NPR3), transcript variant 2, mRNA [NM_000908]
A_23_P91095	1.61	CD28	Homo sapiens CD28 molecule (CD28), transcript variant 1, mRNA [NM_006139]
A_33_P3361147	1.61		MIR4435-1 host gene (non-protein coding) [Source:HGNC Symbol;Acc:HGNC:35163] [ENST00000371162]
A_33_P3816688	1.61	PPARGC1B	Homo sapiens peroxisome proliferator-activated receptor gamma, coactivator 1 beta (PPARGC1B), transcript variant 1, mRNA [NM_133263]
A_33_P3283824	1.60	SLC39A8	Homo sapiens solute carrier family 39 (zinc transporter), member 8 (SLC39A8), transcript variant 3, mRNA [NM_001135147]
A_24_P30141	1.60	FRA10AC1	Homo sapiens fragile site, folic acid type, rare, fra(10)(q23.3) or fra(10)(q24.2) candidate 1 (FRA10AC1), mRNA [NM_145246]
A_33_P3245188	1.60		Homo sapiens cDNA clone IMAGE:3446232, **** WARNING: chimeric clone ****. [BC003386]
A_23_P28246	1.60	SLC23A3	Homo sapiens solute carrier family 23, member 3 (SLC23A3), transcript variant 1, mRNA [NM_144712]
A_24_P904903	1.60	DDX39B	Homo sapiens DEAD (Asp-Glu-Ala-Asp) box polypeptide 39B (DDX39B), transcript variant 1, mRNA [NM_004640]
A_23_P216023	1.60	ANGPT1	Homo sapiens angiopoietin 1 (ANGPT1), transcript variant 1, mRNA [NM_001146]
A_33_P3368049	-1.60	C1orf233	Homo sapiens chromosome 1 open reading frame 233 (C1orf233), mRNA [NM_001242659]
A_32_P106732	-1.60	FANCM	Homo sapiens Fanconi anemia, complementation group M (FANCM), mRNA [NM_020937]
A_23_P359540	-1.60	HIST1H4F	Homo sapiens histone cluster 1, H4f (HIST1H4F), mRNA [NM_003540]
A_24_P136641	-1.60	TOPORS-AS1	Homo sapiens TOPORS antisense RNA 1 (TOPORS-AS1), transcript variant 1, long non-coding RNA [NR_033991]
A_24_P219378	-1.60	CASKIN1	Homo sapiens CASK interacting protein 1 (CASKIN1), mRNA [NM_020764]
A_24_P319613	-1.60	NEK2	Homo sapiens NIMA-related kinase 2 (NEK2), transcript variant 1, mRNA [NM_002497]
A_33_P3236986	-1.60	CYP17A1-AS1	PREDICTED: Homo sapiens uncharacterized LOC102724307 (LOC102724307), ncRNA [XR_424180]
A_24_P508103	-1.60	FAR2P1	Homo sapiens fatty acyl CoA reductase 2 pseudogene 1 (FAR2P1), long non-coding RNA [NR_026758]
A_33_P3398156	-1.60	CYS1	Homo sapiens cystin 1 (CYS1), mRNA [NM_001037160]
A_23_P301247	-1.60	HIST2H2AC	Homo sapiens histone cluster 2, H2ac (HIST2H2AC), mRNA [NM_003517]
A_24_P766208	-1.61	RPL3	Homo sapiens ribosomal protein L3 (RPL3), transcript variant 1, mRNA [NM_000967]
A_23_P2414	-1.61	SPX	spexin hormone [Source:HGNC Symbol;Acc:HGNC:28139] [ENST00000256969]
A_33_P3336760	-1.61	ABCB4	Homo sapiens ATP-binding cassette, sub-family B (MDR/TAP), member 4 (ABCB4), transcript variant B, mRNA [NM_018849]
A_33_P3345314	-1.61	ZFP64	Homo sapiens ZFP64 zinc finger protein (ZFP64), transcript variant 4, mRNA [NM_199427]
A_32_P56392	-1.61	RBMX	Homo sapiens RNA binding motif protein, X-linked (RBMX), transcript variant 1, mRNA [NM_002139]
A_33_P3354479	-1.61
A_24_P206047	-1.61	SLC25A4	Homo sapiens solute carrier family 25 (mitochondrial carrier; adenine nucleotide translocator), member 4 (SLC25A4), mRNA [NM_001151]
A_23_P21363	-1.61	AHNAK	Homo sapiens AHNAK nucleoprotein (AHNAK), transcript variant 2, mRNA [NM_024060]
A_23_P16022	-1.61	ZNF256	Homo sapiens zinc finger protein 256 (ZNF256), mRNA [NM_005773]
A_23_P81859	-1.61	HIST1H2AH	Homo sapiens histone cluster 1, H2ah (HIST1H2AH), mRNA [NM_080596]
A_23_P62605	-1.61	RPL11	Homo sapiens ribosomal protein L11 (RPL11), transcript variant 1, mRNA [NM_000975]
A_23_P47614	-1.61	PHLDA2	Homo sapiens pleckstrin homology-like domain, family A, member 2 (PHLDA2), mRNA [NM_003311]
A_24_P126139	-1.61	RAB9B	Homo sapiens RAB9B, member RAS oncogene family (RAB9B), mRNA [NM_016370]
A_33_P3411090	-1.62	ADAL	Homo sapiens adenosine deaminase-like (ADAL), transcript variant 2, mRNA [NM_001012969]
A_33_P3284584	-1.62
A_33_P3382143	-1.62	STARD13	Homo sapiens StAR-related lipid transfer (START) domain containing 13 (STARD13), transcript variant 5, mRNA [NM_001243466]
A_24_P236235	-1.62	FLRT2	Homo sapiens fibronectin leucine rich transmembrane protein 2 (FLRT2), mRNA [NM_013231]
A_23_P68942	-1.62	RPL3	Homo sapiens ribosomal protein L3 (RPL3), transcript variant 1, mRNA [NM_000967]
A_23_P119857	-1.62	TTC32	Homo sapiens tetratricopeptide repeat domain 32 (TTC32), mRNA [NM_001008237]
A_32_P190488	-1.62
A_23_P101532	-1.62	RPS11	Homo sapiens ribosomal protein S11 (RPS11), mRNA [NM_001015]
A_33_P3250343	-1.62	LINC01001	Homo sapiens long intergenic non-protein coding RNA 1001 (LINC01001), long non-coding RNA [NR_028326]
A_33_P3380529	-1.62	PRTFDC1	Homo sapiens phosphoribosyl transferase domain containing 1 (PRTFDC1), transcript variant 2, mRNA [NM_001282786]
A_33_P3494748	-1.62	TMEM65	Homo sapiens transmembrane protein 65 (TMEM65), mRNA [NM_194291]
A_23_P93844	-1.62	TOMM7	Homo sapiens translocase of outer mitochondrial membrane 7 homolog (yeast) (TOMM7), mRNA [NM_019059]
A_33_P3244956	-1.62	NRIP3	Homo sapiens nuclear receptor interacting protein 3 (NRIP3), mRNA [NM_020645]
A_23_P133956	-1.62	KIFC1	Homo sapiens kinesin family member C1 (KIFC1), mRNA [NM_002263]
A_23_P168847	-1.62	FBXO16	Homo sapiens F-box protein 16 (FBXO16), transcript variant 1, mRNA [NM_172366]
A_33_P3531979	-1.62	LOC283352	Homo sapiens uncharacterized LOC283352 (LOC283352), transcript variant 1, long non-coding RNA [NR_104172]
A_32_P36143	-1.62		AL523350 Homo sapiens NEUROBLASTOMA COT 25-NORMALIZED Homo sapiens cDNA clone CS0DC001YL20 5-PRIME, mRNA sequence [AL523350]
A_33_P3329577	-1.62		FBX24_HUMAN (O75426) F-box only protein 24, partial (39%) [THC2625037]
A_23_P150950	-1.62	ZFC3H1	Homo sapiens zinc finger, C3H1-type containing (ZFC3H1), mRNA [NM_144982]
A_33_P3364741	-1.62	MRC2	Homo sapiens mannose receptor, C type 2 (MRC2), mRNA [NM_006039]
A_23_P94230	-1.62	LY96	Homo sapiens lymphocyte antigen 96 (LY96), transcript variant 1, mRNA [NM_015364]
A_33_P3366221	-1.62	NTNG1	Homo sapiens netrin G1 (NTNG1), transcript variant 3, mRNA [NM_014917]
A_24_P737939	-1.63	LRRC73	Homo sapiens leucine rich repeat containing 73 (LRRC73), transcript variant 1, mRNA [NM_001012974]
A_23_P212844	-1.63	TACC3	Homo sapiens transforming, acidic coiled-coil containing protein 3 (TACC3), mRNA [NM_006342]
A_23_P140256	-1.63	PNP	Homo sapiens purine nucleoside phosphorylase (PNP), mRNA [NM_000270]
A_23_P99515	-1.63	MEDAG	Homo sapiens mesenteric estrogen-dependent adipogenesis (MEDAG), mRNA [NM_032849]
A_23_P96590	-1.63	GPRASP1	Homo sapiens G protein-coupled receptor associated sorting protein 1 (GPRASP1), transcript variant 1, mRNA [NM_014710]
A_23_P15727	-1.63	FKBP10	Homo sapiens FK506 binding protein 10, 65 kDa (FKBP10), mRNA [NM_021939]
A_24_P71661	-1.63	CRTAP	Homo sapiens cartilage associated protein (CRTAP), mRNA [NM_006371]
A_33_P3745020	-1.63	LOC100126584	PREDICTED: Homo sapiens uncharacterized LOC100126584 (LOC100126584), misc_RNA [XR_245591]
A_23_P213375	-1.63	PCDHB2	Homo sapiens protocadherin beta 2 (PCDHB2), mRNA [NM_018936]
A_23_P118815	-1.63	BIRC5	Homo sapiens baculoviral IAP repeat containing 5 (BIRC5), transcript variant 3, mRNA [NM_001012271]
A_23_P206140	-1.63	DNAJA4	Homo sapiens DnaJ (Hsp40) homolog, subfamily A, member 4 (DNAJA4), transcript variant 1, mRNA [NM_018602]
A_23_P112429	-1.63	RPL35	Homo sapiens ribosomal protein L35 (RPL35), mRNA [NM_007209]
A_23_P401076	-1.63	SUSD3	Homo sapiens sushi domain containing 3 (SUSD3), transcript variant 1, mRNA [NM_145006]
A_23_P26024	-1.63	C15orf48	Homo sapiens chromosome 15 open reading frame 48 (C15orf48), transcript variant 2, mRNA [NM_032413]
A_33_P3400828	-1.63	NXNL2	Homo sapiens nucleoredoxin-like 2 (NXNL2), transcript variant 1, mRNA [NM_001161625]
A_33_P3260342	-1.64	NFASC	Homo sapiens neurofascin (NFASC), transcript variant 1, mRNA [NM_001005388]
A_23_P121851	-1.64	PCDHB15	Homo sapiens protocadherin beta 15 (PCDHB15), mRNA [NM_018935]
A_32_P93996	-1.64	LOC100128361	Homo sapiens uncharacterized LOC100128361 (LOC100128361), long non-coding RNA [NR_036505]
A_32_P703	-1.64	LOC646626	Homo sapiens uncharacterized LOC646626 (LOC646626), long non-coding RNA [NR_045484]
A_32_P38467	-1.64	SNHG8	Homo sapiens small nucleolar RNA host gene 8 (non-protein coding) (SNHG8), transcript variant 1, long non-coding RNA [NR_003584]
A_33_P3260634	-1.64	PLCB4	Homo sapiens phospholipase C, beta 4 (PLCB4), transcript variant 3, mRNA [NM_001172646]
A_33_P3220376	-1.64		NP1L1_HUMAN (P55209) Nucleosome assembly protein 1-like 1 (NAP-1-related protein) (hNRP), partial (38%) [THC2591311]
A_24_P100517	-1.64	SAPCD2	Homo sapiens suppressor APC domain containing 2 (SAPCD2), mRNA [NM_178448]
A_23_P7827	-1.64	FAM26F	Homo sapiens family with sequence similarity 26, member F (FAM26F), transcript variant 1, mRNA [NM_001010919]
A_23_P411102	-1.64	DLG4	Homo sapiens discs, large homolog 4 (Drosophila) (DLG4), transcript variant 1, mRNA [NM_001365]
A_23_P346982	-1.64	DTWD2	Homo sapiens DTW domain containing 2 (DTWD2), mRNA [NM_173666]
A_23_P50517	-1.64	ZNF541	Homo sapiens zinc finger protein 541 (ZNF541), mRNA [NM_001277075]
A_23_P119254	-1.64	ASF1B	Homo sapiens anti-silencing function 1B histone chaperone (ASF1B), mRNA [NM_018154]
A_24_P462899	-1.64	CENPW	Homo sapiens centromere protein W (CENPW), transcript variant 2, mRNA [NM_001012507]
A_33_P3309859	-1.64	lnc-FAM43A-2	LNCipedia lincRNA (lnc-FAM43A-2), lincRNA [lnc-FAM43A-2:1]
A_24_P213783	-1.64	RPL31	Homo sapiens ribosomal protein L31 (RPL31), transcript variant 1, mRNA [NM_000993]
A_32_P118258	-1.64	RPL21	Homo sapiens ribosomal protein L21 (RPL21), mRNA [NM_000982]
A_33_P3230881	-1.64	ALG10	Homo sapiens ALG10, alpha-1,2-glucosyltransferase (ALG10), mRNA [NM_032834]
A_33_P3214849	-1.64	KDELC2	Homo sapiens KDEL (Lys-Asp-Glu-Leu) containing 2 (KDELC2), mRNA [NM_153705]
A_24_P500422	-1.64	LOC730101	Homo sapiens uncharacterized LOC730101 (LOC730101), transcript variant 1, long non-coding RNA [NR_024403]
A_23_P385861	-1.64	CDCA2	Homo sapiens cell division cycle associated 2 (CDCA2), mRNA [NM_152562]
A_23_P70249	-1.65	CDC25C	Homo sapiens cell division cycle 25C (CDC25C), transcript variant 1, mRNA [NM_001790]
A_33_P3351554	-1.65	ETNK2	Homo sapiens ethanolamine kinase 2 (ETNK2), transcript variant 2, mRNA [NM_001297760]
A_33_P3422991	-1.65	SLC36A4	Homo sapiens solute carrier family 36 (proton/amino acid symporter), member 4 (SLC36A4), transcript variant 2, mRNA [NM_001286139]
A_24_P279489	-1.65	VPS53	Homo sapiens vacuolar protein sorting 53 homolog (S. cerevisiae) (VPS53), transcript variant 1, mRNA [NM_001128159]
A_24_P322354	-1.65	SKA1	Homo sapiens spindle and kinetochore associated complex subunit 1 (SKA1), transcript variant 1, mRNA [NM_001039535]
A_32_P47643	-1.65	FAM110C	Homo sapiens family with sequence similarity 110, member C (FAM110C), mRNA [NM_001077710]
A_23_P375	-1.65	CDCA8	Homo sapiens cell division cycle associated 8 (CDCA8), transcript variant 2, mRNA [NM_018101]
A_23_P18142	-1.65	RPL32	Homo sapiens ribosomal protein L32 (RPL32), transcript variant 3, mRNA [NM_001007074]
A_33_P3339212	-1.65	TRIP13	Homo sapiens thyroid hormone receptor interactor 13 (TRIP13), transcript variant 1, mRNA [NM_004237]
A_33_P3344086	-1.65	HIST1H2AJ	Homo sapiens histone cluster 1, H2aj (HIST1H2AJ), mRNA [NM_021066]
A_23_P48835	-1.65	KIF23	Homo sapiens kinesin family member 23 (KIF23), transcript variant 1, mRNA [NM_138555]
A_23_P92441	-1.65	MAD2L1	Homo sapiens MAD2 mitotic arrest deficient-like 1 (yeast) (MAD2L1), mRNA [NM_002358]
A_23_P120933	-1.65	ATF4	Homo sapiens activating transcription factor 4 (ATF4), transcript variant 1, mRNA [NM_001675]
A_33_P3234882	-1.65	PRELP	Homo sapiens proline/arginine-rich end leucine-rich repeat protein (PRELP), transcript variant 1, mRNA [NM_002725]
A_33_P3322999	-1.65	C10orf105	Homo sapiens chromosome 10 open reading frame 105 (C10orf105), transcript variant 1, mRNA [NM_001164375]
A_33_P3235262	-1.65	PIP5KL1	Homo sapiens phosphatidylinositol-4-phosphate 5-kinase-like 1 (PIP5KL1), transcript variant 1, mRNA [NM_001135219]
A_24_P20873	-1.65	HIST1H4I	Homo sapiens histone cluster 1, H4i (HIST1H4I), mRNA [NM_003495]
A_24_P381199	-1.66	TRIM6	Homo sapiens tripartite motif containing 6 (TRIM6), transcript variant 1, mRNA [NM_001003818]
A_33_P3254606	-1.66	WDR62	Homo sapiens WD repeat domain 62 (WDR62), transcript variant 1, mRNA [NM_001083961]
A_33_P3319765	-1.66	FANCC	Homo sapiens Fanconi anemia, complementation group C (FANCC), transcript variant 3, mRNA [NM_001243744]
A_23_P58321	-1.66	CCNA2	Homo sapiens cyclin A2 (CCNA2), mRNA [NM_001237]
A_33_P3387951	-1.66	KIAA1244	Homo sapiens KIAA1244 (KIAA1244), mRNA [NM_020340]
A_23_P94422	-1.66	MELK	Homo sapiens maternal embryonic leucine zipper kinase (MELK), transcript variant 1, mRNA [NM_014791]
A_23_P391228	-1.66	MANEAL	Homo sapiens mannosidase, endo-alpha-like (MANEAL), transcript variant 1, mRNA [NM_001031740]
A_33_P3367201	-1.66	MMAB	Homo sapiens methylmalonic aciduria (cobalamin deficiency) cblB type (MMAB), transcript variant 1, mRNA [NM_052845]
A_33_P3238295	-1.66	FAM66C	Homo sapiens family with sequence similarity 66, member C (FAM66C), long non-coding RNA [NR_026788]
A_32_P9382	-1.67	MZT1	Homo sapiens mitotic spindle organizing protein 1 (MZT1), mRNA [NM_001071775]
A_33_P3262625	-1.67	CECR7	Homo sapiens cat eye syndrome chromosome region, candidate 7 (non-protein coding) (CECR7), long non-coding RNA [NR_015352]
A_24_P913227	-1.67	CDC23	cell division cycle 23 [Source:HGNC Symbol;Acc:HGNC:1724] [ENST00000394884]
A_24_P655268	-1.67	OIP5-AS1	Homo sapiens OIP5 antisense RNA 1 (OIP5-AS1), long non-coding RNA [NR_026757]
A_33_P3394183	-1.67	ZNF324B	Homo sapiens zinc finger protein 324B (ZNF324B), mRNA [NM_207395]
A_33_P3720195	-1.67	LOC375196	Homo sapiens uncharacterized LOC375196 (LOC375196), long non-coding RNA [NR_028386]
A_33_P3691860	-1.67	FAM122B	Homo sapiens family with sequence similarity 122B (FAM122B), transcript variant 2, mRNA [NM_001166599]
A_32_P23010	-1.67	SDHAF1	Homo sapiens succinate dehydrogenase complex assembly factor 1 (SDHAF1), mRNA [NM_001042631]
A_32_P167239	-1.67	AFAP1L1	Homo sapiens actin filament associated protein 1-like 1 (AFAP1L1), transcript variant 1, mRNA [NM_152406]
A_23_P253012	-1.67	GRAMD1C	Homo sapiens GRAM domain containing 1C (GRAMD1C), transcript variant 1, mRNA [NM_017577]
A_23_P415411	-1.67	HIST1H4E	Homo sapiens histone cluster 1, H4e (HIST1H4E), mRNA [NM_003545]
A_33_P3265872	-1.67	LOC101927497	Homo sapiens uncharacterized LOC101927497 (LOC101927497), transcript variant 1, long non-coding RNA [NR_110086]
A_33_P3454679	-1.67		PREDICTED: Homo sapiens glutenin, high molecular weight subunit DX5-like (LOC100996433), mRNA [XM_006710179]
A_23_P24922	-1.67	LIPT2	Homo sapiens lipoyl(octanoyl) transferase 2 (putative) (LIPT2), mRNA [NM_001144869]
A_33_P3264238	-1.67	ZNF280B	zinc finger protein 280B [Source:HGNC Symbol;Acc:HGNC:23022] [ENST00000619852]
A_23_P145761	-1.67	ARL4A	Homo sapiens ADP-ribosylation factor-like 4A (ARL4A), transcript variant 1, mRNA [NM_005738]
A_32_P219368	-1.67	WTAP	Homo sapiens Wilms tumor 1 associated protein (WTAP), transcript variant 3, mRNA [NM_152858]
A_23_P393880	-1.67	KIAA1244	Homo sapiens KIAA1244 (KIAA1244), mRNA [NM_020340]
A_33_P3329477	-1.67	RPL13P5	Homo sapiens ribosomal protein L13 pseudogene 5 (RPL13P5), non-coding RNA [NR_002803]
A_32_P108889	-1.67	DCLK1	Homo sapiens doublecortin-like kinase 1 (DCLK1), transcript variant 1, mRNA [NM_004734]
A_33_P3384462	-1.67	THSD4	Homo sapiens thrombospondin, type I, domain containing 4 (THSD4), transcript variant 1, mRNA [NM_024817]
A_23_P129458	-1.67	SDR42E1	Homo sapiens short chain dehydrogenase/reductase family 42E, member 1 (SDR42E1), mRNA [NM_145168]
A_23_P363174	-1.68	HIST1H2AL	Homo sapiens histone cluster 1, H2al (HIST1H2AL), mRNA [NM_003511]
A_23_P48669	-1.68	CDKN3	Homo sapiens cyclin-dependent kinase inhibitor 3 (CDKN3), transcript variant 1, mRNA [NM_005192]
A_24_P406754	-1.68	LOXL4	Homo sapiens lysyl oxidase-like 4 (LOXL4), mRNA [NM_032211]
A_23_P47682	-1.68	NRIP3	Homo sapiens nuclear receptor interacting protein 3 (NRIP3), mRNA [NM_020645]
A_33_P3406661	-1.68	TMEM63C	Homo sapiens transmembrane protein 63C (TMEM63C), mRNA [NM_020431]
A_23_P352950	-1.68	PNMA5	Homo sapiens paraneoplastic Ma antigen family member 5 (PNMA5), transcript variant 3, mRNA [NM_052926]
A_23_P155969	-1.68	PLK4	Homo sapiens polo-like kinase 4 (PLK4), transcript variant 1, mRNA [NM_014264]
A_33_P3427239	-1.68	LOC100134937	Homo sapiens cDNA clone IMAGE:5263734. [BC035129]
A_32_P35969	-1.68	CHRNA7	Homo sapiens cholinergic receptor, nicotinic, alpha 7 (neuronal) (CHRNA7), transcript variant 2, mRNA [NM_001190455]
A_23_P349406	-1.68	RIMKLA	Homo sapiens ribosomal modification protein rimK-like family member A (RIMKLA), mRNA [NM_173642]
A_33_P3253960	-1.68	DHRS11	dehydrogenase/reductase (SDR family) member 11 [Source:HGNC Symbol;Acc:HGNC:28639] [ENST00000610443]
A_32_P100258	-1.69	FLJ37453	Homo sapiens uncharacterized LOC729614 (FLJ37453), long non-coding RNA [NR_024279]
A_33_P3220149	-1.69	MAML1	mastermind-like 1 (Drosophila) [Source:HGNC Symbol;Acc:HGNC:13632] [ENST00000503050]
A_33_P3328928	-1.69	BMP2K	Homo sapiens BMP2 inducible kinase (BMP2K), transcript variant 2, mRNA [NM_017593]
A_24_P217848	-1.69	HIST1H2AK	Homo sapiens histone cluster 1, H2ak (HIST1H2AK), mRNA [NM_003510]
A_24_P131589	-1.69	CD86	Homo sapiens CD86 molecule (CD86), transcript variant 2, mRNA [NM_006889]
A_33_P3350056	-1.69	MT1X	Homo sapiens metallothionein 1X (MT1X), mRNA [NM_005952]
A_33_P3213712	-1.69
A_23_P27606	-1.69	IL27RA	Homo sapiens interleukin 27 receptor, alpha (IL27RA), mRNA [NM_004843]
A_23_P218937	-1.69	PCDHGC3	Homo sapiens protocadherin gamma subfamily C, 3 (PCDHGC3), transcript variant 2, mRNA [NM_032402]
A_33_P3252043	-1.69	P4HB	Homo sapiens prolyl 4-hydroxylase, beta polypeptide (P4HB), mRNA [NM_000918]
A_23_P100127	-1.69	CASC5	Homo sapiens cancer susceptibility candidate 5 (CASC5), transcript variant 1, mRNA [NM_170589]
A_24_P38895	-1.69	H2AFX	Homo sapiens H2A histone family, member X (H2AFX), mRNA [NM_002105]
A_23_P7684	-1.69	CCNJL	Homo sapiens cyclin J-like (CCNJL), mRNA [NM_024565]
A_24_P314571	-1.69	SPC24	SPC24, NDC80 kinetochore complex component [Source:HGNC Symbol;Acc:HGNC:26913] [ENST00000592540]
A_23_P36724	-1.69	FBXL14	Homo sapiens F-box and leucine-rich repeat protein 14 (FBXL14), mRNA [NM_152441]
A_33_P3368750	-1.69	PAQR5	Homo sapiens progestin and adipoQ receptor family member V (PAQR5), transcript variant 1, mRNA [NM_001104554]
A_23_P131866	-1.69	AURKA	Homo sapiens aurora kinase A (AURKA), transcript variant 1, mRNA [NM_198433]
A_23_P116694	-1.69	RPS26	Homo sapiens ribosomal protein S26 (RPS26), mRNA [NM_001029]
A_23_P354705	-1.69	ST8SIA1	Homo sapiens ST8 alpha-N-acetyl-neuraminide alpha-2,8-sialyltransferase 1 (ST8SIA1), mRNA [NM_003034]
A_23_P356684	-1.69	ANLN	Homo sapiens anillin, actin binding protein (ANLN), transcript variant 1, mRNA [NM_018685]
A_23_P10385	-1.70	DTL	Homo sapiens denticleless E3 ubiquitin protein ligase homolog (Drosophila) (DTL), transcript variant 1, mRNA [NM_016448]
A_23_P121702	-1.70	OCIAD2	Homo sapiens OCIA domain containing 2 (OCIAD2), transcript variant 1, mRNA [NM_001014446]
A_23_P210581	-1.70	KCNG1	Homo sapiens potassium channel, voltage gated modifier subfamily G, member 1 (KCNG1), mRNA [NM_002237]
A_33_P3351851	-1.70	HIST1H4L	Homo sapiens histone cluster 1, H4l (HIST1H4L), mRNA [NM_003546]
A_24_P53150	-1.70	TRAF7	Homo sapiens TNF receptor-associated factor 7, E3 ubiquitin protein ligase (TRAF7), mRNA [NM_032271]
A_23_P46182	-1.70	RPS8	Homo sapiens ribosomal protein S8 (RPS8), mRNA [NM_001012]
A_23_P369746	-1.70		Homo sapiens HSPC254 mRNA, partial cds. [AF161372]
A_23_P200310	-1.70	DEPDC1	Homo sapiens DEP domain containing 1 (DEPDC1), transcript variant 2, mRNA [NM_017779]
A_23_P217068	-1.70	RPL12	Homo sapiens ribosomal protein L12 (RPL12), mRNA [NM_000976]
A_23_P145024	-1.70	ADRB2	Homo sapiens adrenoceptor beta 2, surface (ADRB2), mRNA [NM_000024]
A_24_P583040	-1.70	C17orf67	Homo sapiens chromosome 17 open reading frame 67 (C17orf67), mRNA [NM_001085430]
A_23_P80032	-1.70	E2F1	Homo sapiens E2F transcription factor 1 (E2F1), mRNA [NM_005225]
A_23_P201711	-1.70	S100A6	Homo sapiens S100 calcium binding protein A6 (S100A6), mRNA [NM_014624]
A_23_P404494	-1.71	IL7R	Homo sapiens interleukin 7 receptor (IL7R), transcript variant 1, mRNA [NM_002185]
A_23_P145134	-1.71	FGFR1OP	Homo sapiens FGFR1 oncogene partner (FGFR1OP), transcript variant 1, mRNA [NM_007045]
A_23_P215461	-1.71	LIMK1	Homo sapiens LIM domain kinase 1 (LIMK1), transcript variant 1, mRNA [NM_002314]
A_24_P270144	-1.71	CD63	Homo sapiens CD63 molecule (CD63), transcript variant 3, mRNA [NM_001257389]
A_33_P3376116	-1.71	SPC24	Homo sapiens SPC24, NDC80 kinetochore complex component (SPC24), mRNA [NM_182513]
A_33_P3270657	-1.71	FAM111B	Homo sapiens family with sequence similarity 111, member B (FAM111B), transcript variant 1, mRNA [NM_198947]
A_24_P323148	-1.71	LYPD5	Homo sapiens LY6/PLAUR domain containing 5 (LYPD5), transcript variant B, mRNA [NM_182573]
A_33_P3338724	-1.71	LENG9	Homo sapiens leukocyte receptor cluster (LRC) member 9 (LENG9), transcript variant 1, mRNA [NM_198988]
A_32_P12327	-1.71	USP46-AS1	Homo sapiens USP46 antisense RNA 1 (USP46-AS1), long non-coding RNA [NR_125363]
A_32_P62997	-1.71	PBK	Homo sapiens PDZ binding kinase (PBK), transcript variant 1, mRNA [NM_018492]
A_32_P226205	-1.71	ZFHX2	Homo sapiens zinc finger homeobox 2 (ZFHX2), mRNA [NM_033400]
A_23_P346912	-1.71	SPATA17	Homo sapiens spermatogenesis associated 17 (SPATA17), mRNA [NM_138796]
A_33_P3247022	-1.72	CCNE2	Homo sapiens cyclin E2 (CCNE2), mRNA [NM_057749]
A_23_P80551	-1.72	KRBOX1	Homo sapiens KRAB box domain containing 1 (KRBOX1), mRNA [NM_001205272]
A_33_P3318796	-1.72	FSTL3	Homo sapiens follistatin-like 3 (secreted glycoprotein) (FSTL3), mRNA [NM_005860]
A_33_P3233871	-1.72	F12	Homo sapiens coagulation factor XII (Hageman factor) (F12), mRNA [NM_000505]
A_33_P3229241	-1.72	HIST2H2BF	histone cluster 2, H2bf [Source:HGNC Symbol;Acc:HGNC:24700] [ENST00000369167]
A_23_P148475	-1.72	KIF4A	Homo sapiens kinesin family member 4A (KIF4A), mRNA [NM_012310]
A_24_P322229	-1.72	RASL10B	Homo sapiens RAS-like, family 10, member B (RASL10B), mRNA [NM_033315]
A_33_P3340025	-1.72	GINS1	Homo sapiens GINS complex subunit 1 (Psf1 homolog) (GINS1), mRNA [NM_021067]
A_23_P18579	-1.72	PTTG2	Homo sapiens pituitary tumor-transforming 2 (PTTG2), mRNA [NM_006607]
A_33_P3261408	-1.72	TMIE	Homo sapiens transmembrane inner ear (TMIE), mRNA [NM_147196]
A_33_P3220056	-1.72		Homo sapiens cDNA FLJ25144 fis, clone CBR07272. [AK057873]
A_33_P3340468	-1.72	CENPI	centromere protein I [Source:HGNC Symbol;Acc:HGNC:3968] [ENST00000403304]
A_33_P3441639	-1.72	lnc-ANP32A-3	Homo sapiens cDNA FLJ32231 fis, clone PLACE6004491. [AK056793]
A_33_P3307903	-1.72	CDKN3	Homo sapiens cyclin-dependent kinase inhibitor 3 (CDKN3), transcript variant 1, mRNA [NM_005192]
A_23_P102364	-1.72	NGEF	Homo sapiens neuronal guanine nucleotide exchange factor (NGEF), transcript variant 1, mRNA [NM_019850]
A_33_P3577142	-1.72	lnc-ANKRD11-5	Homo sapiens cDNA FLJ40824 fis, clone TRACH2011113. [AK098143]
A_23_P206441	-1.73	FANCA	Homo sapiens Fanconi anemia, complementation group A (FANCA), transcript variant 1, mRNA [NM_000135]
A_33_P3369461	-1.73	AMIGO1	Homo sapiens adhesion molecule with Ig-like domain 1 (AMIGO1), mRNA [NM_020703]
A_33_P3263463	-1.73	LOC644554	Homo sapiens uncharacterized LOC644554 (LOC644554), long non-coding RNA [NR_040013]
A_24_P39639	-1.73	EXOSC6	Homo sapiens exosome component 6 (EXOSC6), mRNA [NM_058219]
A_23_P379034	-1.73	BAIAP2L2	Homo sapiens BAI1-associated protein 2-like 2 (BAIAP2L2), mRNA [NM_025045]
A_23_P111860	-1.73	RADIL	Homo sapiens Ras association and DIL domains (RADIL), mRNA [NM_018059]
A_24_P659836	-1.73	SYCE3	Homo sapiens synaptonemal complex central element protein 3 (SYCE3), mRNA [NM_001123225]
A_23_P26557	-1.73	C16orf59	Homo sapiens chromosome 16 open reading frame 59 (C16orf59), mRNA [NM_025108]
A_33_P3388491	-1.74	PQLC2	Homo sapiens PQ loop repeat containing 2 (PQLC2), transcript variant 1, mRNA [NM_001040125]
A_23_P410625	-1.74	ZNF367	Homo sapiens zinc finger protein 367 (ZNF367), mRNA [NM_153695]
A_33_P3271711	-1.74
A_23_P34788	-1.74	KIF2C	Homo sapiens kinesin family member 2C (KIF2C), transcript variant 1, mRNA [NM_006845]
A_24_P217306	-1.74	ZIC4	Homo sapiens Zic family member 4 (ZIC4), transcript variant 3, mRNA [NM_032153]
A_23_P63660	-1.74	FAM213A	Homo sapiens family with sequence similarity 213, member A (FAM213A), transcript variant 1, mRNA [NM_032333]
A_32_P202438	-1.74		Homo sapiens cDNA: FLJ22063 fis, clone HEP10326. [AK025716]
A_23_P89509	-1.74	SPAG5	Homo sapiens sperm associated antigen 5 (SPAG5), mRNA [NM_006461]
A_23_P373079	-1.74	PATL1	Homo sapiens protein associated with topoisomerase II homolog 1 (yeast) (PATL1), mRNA [NM_152716]
A_23_P103011	-1.74	RAB36	Homo sapiens RAB36, member RAS oncogene family (RAB36), mRNA [NM_004914]
A_33_P3282836	-1.74	RPS28	Homo sapiens ribosomal protein S28 (RPS28), mRNA [NM_001031]
A_23_P251593	-1.74	RPL10A	Homo sapiens ribosomal protein L10a (RPL10A), mRNA [NM_007104]
A_23_P45945	-1.74	EIF1	Homo sapiens eukaryotic translation initiation factor 1 (EIF1), mRNA [NM_005801]
A_24_P160401	-1.74	CDCP1	Homo sapiens CUB domain containing protein 1 (CDCP1), transcript variant 2, mRNA [NM_178181]
A_23_P401361	-1.74	PITPNM2	Homo sapiens phosphatidylinositol transfer protein, membrane-associated 2 (PITPNM2), transcript variant 1, mRNA [NM_020845]
A_33_P3284290	-1.74	ZNF778	Homo sapiens zinc finger protein 778 (ZNF778), transcript variant 1, mRNA [NM_001201407]
A_23_P99292	-1.74	RAD51AP1	Homo sapiens RAD51 associated protein 1 (RAD51AP1), transcript variant 2, mRNA [NM_006479]
A_23_P104651	-1.75	CDCA5	Homo sapiens cell division cycle associated 5 (CDCA5), mRNA [NM_080668]
A_32_P226646	-1.75	LOC100129781	PREDICTED: Homo sapiens uncharacterized LOC100129781 (LOC100129781), transcript variant X2, ncRNA [XR_109259]
A_32_P207169	-1.75	SERTAD4-AS1	Homo sapiens SERTAD4 antisense RNA 1 (SERTAD4-AS1), long non-coding RNA [NR_024337]
A_23_P422831	-1.75	FAM189A2	Homo sapiens family with sequence similarity 189, member A2 (FAM189A2), transcript variant 1, mRNA [NM_004816]
A_33_P3867534	-1.75	MCM10	Homo sapiens minichromosome maintenance complex component 10 (MCM10), transcript variant 1, mRNA [NM_182751]
A_23_P88331	-1.75	DLGAP5	Homo sapiens discs, large (Drosophila) homolog-associated protein 5 (DLGAP5), transcript variant 1, mRNA [NM_014750]
A_24_P941625	-1.75	ZNF70	Homo sapiens zinc finger protein 70 (ZNF70), mRNA [NM_021916]
A_33_P3230254	-1.75	NCAPG	Homo sapiens non-SMC condensin I complex, subunit G (NCAPG), transcript variant 1, mRNA [NM_022346]
A_33_P3329419	-1.75	DNM1	Homo sapiens dynamin 1 (DNM1), transcript variant 5, mRNA [NM_001288739]
A_24_P227091	-1.75	KIF11	Homo sapiens kinesin family member 11 (KIF11), mRNA [NM_004523]
A_33_P3406939	-1.75	KIF24	Homo sapiens kinesin family member 24 (KIF24), mRNA [NM_194313]
A_23_P416581	-1.75	GNAZ	Homo sapiens guanine nucleotide binding protein (G protein), alpha z polypeptide (GNAZ), mRNA [NM_002073]
A_32_P190303	-1.75	LONRF2	Homo sapiens LON peptidase N-terminal domain and ring finger 2 (LONRF2), mRNA [NM_198461]
A_33_P3229239	-1.75	HIST2H2BF	histone cluster 2, H2bf [Source:HGNC Symbol;Acc:HGNC:24700] [ENST00000369167]
A_33_P3239185	-1.76	SYT7	Homo sapiens synaptotagmin VII (SYT7), transcript variant 1, mRNA [NM_001252065]
A_33_P3236813	-1.76	GPR19	Homo sapiens G protein-coupled receptor 19 (GPR19), mRNA [NM_006143]
A_23_P35219	-1.76	NEK2	Homo sapiens NIMA-related kinase 2 (NEK2), transcript variant 1, mRNA [NM_002497]
A_23_P113613	-1.76	CDCP1	Homo sapiens CUB domain containing protein 1 (CDCP1), transcript variant 1, mRNA [NM_022842]
A_24_P238499	-1.76	TYMSOS	Homo sapiens TYMS opposite strand (TYMSOS), mRNA [NM_001012716]
A_23_P371266	-1.76	DNM3	Homo sapiens dynamin 3 (DNM3), transcript variant 1, mRNA [NM_015569]
A_24_P681301	-1.76	UBC	Homo sapiens ubiquitin C (UBC), mRNA [NM_021009]
A_32_P539599	-1.76	WEE2-AS1	Homo sapiens WEE2 antisense RNA 1 (WEE2-AS1), long non-coding RNA [NR_015392]
A_33_P3350374	-1.76	FAM213A	Homo sapiens family with sequence similarity 213, member A (FAM213A), transcript variant 4, mRNA [NM_001243780]
A_33_P3298850	-1.76	SLC16A8	Homo sapiens solute carrier family 16 (monocarboxylate transporter), member 8 (SLC16A8), mRNA [NM_013356]
A_23_P254733	-1.76	CENPU	Homo sapiens centromere protein U (CENPU), transcript variant 1, mRNA [NM_024629]
A_23_P167389	-1.76	ARAP3	Homo sapiens ArfGAP with RhoGAP domain, ankyrin repeat and PH domain 3 (ARAP3), mRNA [NM_022481]
A_23_P259586	-1.76	TTK	Homo sapiens TTK protein kinase (TTK), transcript variant 1, mRNA [NM_003318]
A_32_P208178	-1.77	RPS3A	Homo sapiens ribosomal protein S3A (RPS3A), transcript variant 1, mRNA [NM_001006]
A_23_P14515	-1.77	ACOT4	Homo sapiens acyl-CoA thioesterase 4 (ACOT4), mRNA [NM_152331]
A_23_P15844	-1.77	BRIP1	Homo sapiens BRCA1 interacting protein C-terminal helicase 1 (BRIP1), mRNA [NM_032043]
A_23_P116387	-1.77	INCENP	Homo sapiens inner centromere protein antigens 135/155kDa (INCENP), transcript variant 1, mRNA [NM_001040694]
A_33_P3253249	-1.77	FTH1	Homo sapiens ferritin, heavy polypeptide 1 (FTH1), mRNA [NM_002032]
A_33_P3247205	-1.77	MARC1	Homo sapiens mitochondrial amidoxime reducing component 1 (MARC1), mRNA [NM_022746]
A_33_P3381870	-1.77	DMTN	Homo sapiens dematin actin binding protein (DMTN), transcript variant 1, mRNA [NM_001978]
A_23_P26386	-1.77	TPPP3	Homo sapiens tubulin polymerization-promoting protein family member 3 (TPPP3), transcript variant 1, mRNA [NM_016140]
A_33_P3263277	-1.77	EEF1A1	Human elongation factor 1-alpha (EF1A) mRNA, partial cds. [M29548]
A_33_P3385266	-1.78	ABCC6	Homo sapiens ATP-binding cassette, sub-family C (CFTR/MRP), member 6 (ABCC6), transcript variant 2, mRNA [NM_001079528]
A_33_P3807062	-1.78	HJURP	Homo sapiens Holliday junction recognition protein (HJURP), transcript variant 1, mRNA [NM_018410]
A_33_P3375668	-1.78
A_23_P147888	-1.78	RPLP2	Homo sapiens ribosomal protein, large, P2 (RPLP2), mRNA [NM_001004]
A_23_P60016	-1.78	PTTG3P	Homo sapiens pituitary tumor-transforming 3, pseudogene (PTTG3P), non-coding RNA [NR_002734]
A_33_P3269678	-1.78	MIR4435-1HG	Homo sapiens MIR4435-1 host gene (non-protein coding) (MIR4435-1HG), transcript variant 1, long non-coding RNA [NR_015395]
A_23_P208850	-1.78	RPS16	Homo sapiens ribosomal protein S16 (RPS16), mRNA [NM_001020]
A_23_P77731	-1.78	CRYM	Homo sapiens crystallin, mu (CRYM), mRNA [NM_001888]
A_32_P46840	-1.78	LOC729680	Homo sapiens cDNA FLJ33345 fis, clone BRACE2003713. [AK090664]
A_23_P69863	-1.78	PCDHB5	Homo sapiens protocadherin beta 5 (PCDHB5), mRNA [NM_015669]
A_24_P418418	-1.78	RPS17	Homo sapiens ribosomal protein S17 (RPS17), transcript variant 1, mRNA [NM_001021]
A_33_P3375809	-1.79	LOC729970	Homo sapiens hCG2028352-like (LOC729970), long non-coding RNA [NR_033998]
A_23_P314712	-1.79	CABYR	Homo sapiens calcium binding tyrosine-(Y)-phosphorylation regulated (CABYR), transcript variant 1, mRNA [NM_012189]
A_23_P100344	-1.79	ORC6	Homo sapiens origin recognition complex, subunit 6 (ORC6), transcript variant 1, mRNA [NM_014321]
A_23_P19590	-1.79	EZR	Homo sapiens ezrin (EZR), transcript variant 1, mRNA [NM_003379]
A_24_P194881	-1.79	SHANK3	Homo sapiens SH3 and multiple ankyrin repeat domains 3 (SHANK3), mRNA [NM_033517]
A_23_P31073	-1.79	MYB	Homo sapiens v-myb avian myeloblastosis viral oncogene homolog (MYB), transcript variant 2, mRNA [NM_005375]
A_33_P3403075	-1.79	PRR11	Homo sapiens proline rich 11 (PRR11), mRNA [NM_018304]
A_33_P3241184	-1.79
A_33_P3387621	-1.80	RHPN2	Homo sapiens rhophilin, Rho GTPase binding protein 2 (RHPN2), mRNA [NM_033103]
A_23_P120660	-1.80	RPS21	Homo sapiens ribosomal protein S21 (RPS21), mRNA [NM_001024]
A_23_P409951	-1.80	OAZ1	Homo sapiens ornithine decarboxylase antizyme 1 (OAZ1), transcript variant 1, mRNA [NM_004152]
A_24_P31275	-1.80	ATP1B2	Homo sapiens ATPase, Na+/K+ transporting, beta 2 polypeptide (ATP1B2), transcript variant 1, mRNA [NM_001678]
A_33_P3233436	-1.80	PNMA6A	Homo sapiens paraneoplastic Ma antigen family member 6A (PNMA6A), mRNA [NM_032882]
A_24_P329597	-1.81	UBQLN1	Homo sapiens ubiquilin 1 (UBQLN1), transcript variant 1, mRNA [NM_013438]
A_23_P350555	-1.81	TCP10L	Homo sapiens t-complex 10-like (TCP10L), mRNA [NM_144659]
A_23_P312174	-1.81	ALMS1	Homo sapiens Alstrom syndrome 1 (ALMS1), mRNA [NM_015120]
A_23_P406448	-1.81	RAB9B	Homo sapiens RAB9B, member RAS oncogene family (RAB9B), mRNA [NM_016370]
A_23_P54840	-1.81	MT1A	Homo sapiens metallothionein 1A (MT1A), mRNA [NM_005946]
A_32_P137939	-1.81	ACTB	Homo sapiens actin, beta (ACTB), mRNA [NM_001101]
A_23_P29747	-1.81	RPL23A	Homo sapiens ribosomal protein L23a (RPL23A), mRNA [NM_000984]
A_23_P137665	-1.81	CHI3L1	Homo sapiens chitinase 3-like 1 (cartilage glycoprotein-39) (CHI3L1), mRNA [NM_001276]
A_33_P3393135	-1.82	HIST1H2AI	Homo sapiens histone cluster 1, H2ai, mRNA (cDNA clone MGC:138459 IMAGE:8327722), complete cds. [BC112254]
A_24_P419087	-1.82	AVIL	Homo sapiens advillin (AVIL), mRNA [NM_006576]
A_23_P135084	-1.82	RPL7A	Homo sapiens ribosomal protein L7a (RPL7A), mRNA [NM_000972]
A_33_P3346552	-1.82	RNA28S5	Homo sapiens RNA, 28S ribosomal 5 (RNA28S5), ribosomal RNA [NR_003287]
A_23_P370924	-1.82	SMIM4	Homo sapiens small integral membrane protein 4 (SMIM4), mRNA [NM_001124767]
A_33_P3409139	-1.82	lnc-VTI1A-2	PREDICTED: Homo sapiens vesicle transport through interaction with t-SNAREs 1A (VTI1A), transcript variant X8, mRNA [XM_006717637]
A_23_P103720	-1.82	AGMAT	Homo sapiens agmatine ureohydrolase (agmatinase) (AGMAT), mRNA [NM_024758]
A_33_P3419835	-1.83	FBXL19-AS1	Homo sapiens FBXL19 antisense RNA 1 (head to head) (FBXL19-AS1), long non-coding RNA [NR_024348]
A_23_P45799	-1.83	ORC1	Homo sapiens origin recognition complex, subunit 1 (ORC1), transcript variant 1, mRNA [NM_004153]
A_32_P202703	-1.83	LOC389831	Homo sapiens uncharacterized LOC389831 (LOC389831), mRNA [NM_001242480]
A_23_P110802	-1.83	CENPH	Homo sapiens centromere protein H (CENPH), mRNA [NM_022909]
A_24_P202558	-1.83	SIPA1L3	Homo sapiens signal-induced proliferation-associated 1 like 3 (SIPA1L3), mRNA [NM_015073]
A_24_P126628	-1.83	TMEM194A	Homo sapiens transmembrane protein 194A (TMEM194A), transcript variant 2, mRNA [NM_015257]
A_32_P221799	-1.83	HIST1H2AM	Homo sapiens histone cluster 1, H2am (HIST1H2AM), mRNA [NM_003514]
A_23_P153320	-1.83	ICAM1	Homo sapiens intercellular adhesion molecule 1 (ICAM1), mRNA [NM_000201]
A_23_P115482	-1.84	UBE2T	Homo sapiens ubiquitin-conjugating enzyme E2T (UBE2T), mRNA [NM_014176]
A_33_P3392580	-1.84	AK2	Homo sapiens adenylate kinase 2 (AK2), transcript variant 2, mRNA [NM_013411]
A_23_P327156	-1.84	FUT8-AS1	Homo sapiens FUT8 antisense RNA 1 (FUT8-AS1), long non-coding RNA [NR_024334]
A_23_P412577	-1.84	ANKRD29	Homo sapiens ankyrin repeat domain 29 (ANKRD29), mRNA [NM_173505]
A_32_P96719	-1.84	SHCBP1	Homo sapiens SHC SH2-domain binding protein 1 (SHCBP1), mRNA [NM_024745]
A_24_P73599	-1.84	IL16	Homo sapiens interleukin 16 (IL16), transcript variant 2, mRNA [NM_172217]
A_33_P3315314	-1.84	MT1HL1	Homo sapiens metallothionein 1H-like 1 (MT1HL1), mRNA [NM_001276687]
A_33_P3398091	-1.85	ZNF562	Homo sapiens zinc finger protein 562 (ZNF562), transcript variant 1, mRNA [NM_001130031]
A_33_P3219591	-1.85	RNF213	Homo sapiens ring finger protein 213 (RNF213), transcript variant 2, mRNA [NM_020954]
A_23_P371410	-1.85	PRKACB	Homo sapiens protein kinase, cAMP-dependent, catalytic, beta (PRKACB), transcript variant 3, mRNA [NM_207578]
A_23_P123563	-1.85	RPS6	Homo sapiens ribosomal protein S6 (RPS6), mRNA [NM_001010]
A_33_P3345643	-1.85		zinc finger, DHHC-type containing 11B [Source:HGNC Symbol;Acc:HGNC:32962] [ENST00000522356]
A_33_P3281151	-1.85	FUBP1	Homo sapiens far upstream element (FUSE) binding protein 1 (FUBP1), transcript variant 1, mRNA [NM_001303433]
A_23_P106708	-1.85	RPS2	Homo sapiens ribosomal protein S2 (RPS2), mRNA [NM_002952]
A_32_P222695	-1.85	ARHGEF37	Homo sapiens Rho guanine nucleotide exchange factor (GEF) 37 (ARHGEF37), mRNA [NM_001001669]
A_33_P3300817	-1.85	RPS5	Homo sapiens ribosomal protein S5 (RPS5), mRNA [NM_001009]
A_23_P408955	-1.86	E2F2	Homo sapiens E2F transcription factor 2 (E2F2), mRNA [NM_004091]
A_33_P3268318	-1.86
A_33_P3393766	-1.86	C17orf96	Homo sapiens chromosome 17 open reading frame 96 (C17orf96), mRNA [NM_001130677]
A_33_P3242863	-1.86	NT5M	Homo sapiens 5',3'-nucleotidase, mitochondrial (NT5M), mRNA [NM_020201]
A_32_P152696	-1.86
A_33_P3241043	-1.86
A_33_P3315027	-1.86
A_33_P3421243	-1.86	AFP	Homo sapiens alpha-fetoprotein (AFP), mRNA [NM_001134]
A_23_P64873	-1.86	DCN	Homo sapiens decorin (DCN), transcript variant A1, mRNA [NM_001920]
A_23_P250385	-1.86	HIST1H1B	Homo sapiens histone cluster 1, H1b (HIST1H1B), mRNA [NM_005322]
A_32_P88905	-1.87
A_23_P162300	-1.87	IRAK3	Homo sapiens interleukin-1 receptor-associated kinase 3 (IRAK3), transcript variant 1, mRNA [NM_007199]
A_23_P301984	-1.87	C8orf48	Homo sapiens chromosome 8 open reading frame 48 (C8orf48), mRNA [NM_001007090]
A_23_P388812	-1.87	CKAP2L	cytoskeleton associated protein 2-like [Source:HGNC Symbol;Acc:HGNC:26877] [ENST00000435431]
A_33_P3347971	-1.87	TPD52	Homo sapiens tumor protein D52 (TPD52), transcript variant 4, mRNA [NM_001287140]
A_24_P297539	-1.87	UBE2C	Homo sapiens ubiquitin-conjugating enzyme E2C (UBE2C), transcript variant 4, mRNA [NM_181801]
A_33_P3236868	-1.87	MT1X	Homo sapiens metallothionein 1X (MT1X), mRNA [NM_005952]
A_33_P3299421	-1.87	ZNF530	Homo sapiens zinc finger protein 530 (ZNF530), mRNA [NM_020880]
A_32_P857658	-1.88	RPLP1	Homo sapiens ribosomal protein, large, P1 (RPLP1), transcript variant 1, mRNA [NM_001003]
A_23_P126212	-1.88	CLSPN	Homo sapiens claspin (CLSPN), transcript variant 1, mRNA [NM_022111]
A_23_P65757	-1.88	CCNB2	Homo sapiens cyclin B2 (CCNB2), mRNA [NM_004701]
A_23_P331700	-1.88	SRRM3	Homo sapiens serine/arginine repetitive matrix 3 (SRRM3), transcript variant 1, mRNA [NM_001291831]
A_23_P44956	-1.88	RPL35A	Homo sapiens ribosomal protein L35a (RPL35A), mRNA [NM_000996]
A_32_P22501	-1.88	EIF3J-AS1	Homo sapiens EIF3J antisense RNA 1 (head to head) (EIF3J-AS1), transcript variant 1, long non-coding RNA [NR_034170]
A_33_P3231705	-1.89	ZNF677	Homo sapiens zinc finger protein 677 (ZNF677), mRNA [NM_182609]
A_23_P120170	-1.89	TIGD1	Homo sapiens tigger transposable element derived 1 (TIGD1), mRNA [NM_145702]
A_23_P100056	-1.89	RBPMS2	Homo sapiens RNA binding protein with multiple splicing 2 (RBPMS2), mRNA [NM_194272]
A_23_P135061	-1.89	CORO2A	Homo sapiens coronin, actin binding protein, 2A (CORO2A), transcript variant 1, mRNA [NM_003389]
A_33_P3676515	-1.90	SSR4P1	Homo sapiens signal sequence receptor, delta pseudogene 1 (SSR4P1), non-coding RNA [NR_027292]
A_23_P331598	-1.90	IPO7	Homo sapiens importin 7 (IPO7), mRNA [NM_006391]
A_23_P148737	-1.90	MYBPH	Homo sapiens myosin binding protein H (MYBPH), mRNA [NM_004997]
A_24_P134074	-1.90	RPS19	Homo sapiens ribosomal protein S19 (RPS19), mRNA [NM_001022]
A_23_P155989	-1.90	CENPK	Homo sapiens centromere protein K (CENPK), transcript variant 1, mRNA [NM_022145]
A_33_P3212994	-1.90	ZWINT	Homo sapiens ZW10 interacting kinetochore protein (ZWINT), transcript variant 2, mRNA [NM_032997]
A_23_P388190	-1.90	DIDO1	Homo sapiens death inducer-obliterator 1 (DIDO1), transcript variant 4, mRNA [NM_033081]
A_24_P115007	-1.91	ALDH5A1	Homo sapiens aldehyde dehydrogenase 5 family, member A1 (ALDH5A1), transcript variant 1, mRNA [NM_170740]
A_32_P85330	-1.91	ST20-AS1	Homo sapiens ST20 antisense RNA 1 (ST20-AS1), long non-coding RNA [NR_028330]
A_33_P3376095	-1.91	SYPL2	Homo sapiens synaptophysin-like 2 (SYPL2), mRNA [NM_001040709]
A_32_P196142	-1.92	LOC100130938	PREDICTED: Homo sapiens uncharacterized LOC100130938 (LOC100130938), transcript variant X1, ncRNA [XR_110148]
A_33_P3342563	-1.92	PITPNM3	Homo sapiens PITPNM family member 3 (PITPNM3), transcript variant 1, mRNA [NM_031220]
A_23_P154962	-1.92	RIMBP3	Homo sapiens RIMS binding protein 3 (RIMBP3), mRNA [NM_015672]
A_23_P388168	-1.92	RAB3B	Homo sapiens RAB3B, member RAS oncogene family (RAB3B), mRNA [NM_002867]
A_23_P149529	-1.92	TACSTD2	Homo sapiens tumor-associated calcium signal transducer 2 (TACSTD2), mRNA [NM_002353]
A_32_P799227	-1.92	NUTM2B	Homo sapiens NUT family member 2B (NUTM2B), mRNA [NM_001278495]
A_23_P57379	-1.93	CDC45	Homo sapiens cell division cycle 45 (CDC45), transcript variant 2, mRNA [NM_003504]
A_33_P3291831	-1.93	CEP55	Homo sapiens centrosomal protein 55kDa (CEP55), transcript variant 1, mRNA [NM_018131]
A_23_P50508	-1.93	PLA2G4C	Homo sapiens phospholipase A2, group IVC (cytosolic, calcium-independent) (PLA2G4C), transcript variant 1, mRNA [NM_003706]
A_33_P3295523	-1.93	RAC3	Homo sapiens ras-related C3 botulinum toxin substrate 3 (rho family, small GTP binding protein Rac3) (RAC3), mRNA [NM_005052]
A_33_P3276918	-1.93	FAM64A	Homo sapiens family with sequence similarity 64, member A (FAM64A), transcript variant 2, mRNA [NM_001195228]
A_23_P3681	-1.93	NETO2	Homo sapiens neuropilin (NRP) and tolloid (TLL)-like 2 (NETO2), transcript variant 1, mRNA [NM_018092]
A_23_P140434	-1.93	MYO5C	Homo sapiens myosin VC (MYO5C), mRNA [NM_018728]
A_23_P410587	-1.94	JADE1	Homo sapiens jade family PHD finger 1 (JADE1), transcript variant 2, mRNA [NM_024900]
A_23_P502224	-1.94	CYB5R3	Homo sapiens cytochrome b5 reductase 3 (CYB5R3), transcript variant 2, mRNA [NM_007326]
A_33_P3283626	-1.94	RNPC3	Homo sapiens cDNA FLJ77710 complete cds. [AK289844]
A_23_P427703	-1.94	MT1L	Homo sapiens metallothionein 1L (gene/pseudogene) (MT1L), non-coding RNA [NR_001447]
A_23_P140876	-1.94	ABCA3	Homo sapiens ATP-binding cassette, sub-family A (ABC1), member 3 (ABCA3), mRNA [NM_001089]
A_24_P67699	-1.94	RPL23A	Homo sapiens ribosomal protein L23a (RPL23A), mRNA [NM_000984]
A_24_P108301	-1.95	RTTN	Homo sapiens rotatin (RTTN), mRNA [NM_173630]
A_23_P142724	-1.95	RPL37A	Homo sapiens ribosomal protein L37a (RPL37A), mRNA [NM_000998]
A_33_P3242578	-1.95	LOC100506731	PREDICTED: Homo sapiens uncharacterized LOC100506731 (LOC100506731), ncRNA [XR_110231]
A_23_P97990	-1.95	HTRA1	Homo sapiens HtrA serine peptidase 1 (HTRA1), mRNA [NM_002775]
A_33_P3358621	-1.96	LOC100506036	PREDICTED: Homo sapiens uncharacterized LOC100506036 (LOC100506036), ncRNA [XR_109916]
A_23_P37983	-1.96	MT1B	Homo sapiens metallothionein 1B (MT1B), mRNA [NM_005947]
A_24_P114249	-1.97	GALNT3	Homo sapiens polypeptide N-acetylgalactosaminyltransferase 3 (GALNT3), mRNA [NM_004482]
A_23_P64611	-1.97	P2RY6	Homo sapiens pyrimidinergic receptor P2Y, G-protein coupled, 6 (P2RY6), transcript variant 2, mRNA [NM_176798]
A_23_P7582	-1.97	TCF7	Homo sapiens transcription factor 7 (T-cell specific, HMG-box) (TCF7), transcript variant 1, mRNA [NM_003202]
A_32_P184367	-1.97		ribosomal protein L10 pseudogene 3 [Source:HGNC Symbol;Acc:HGNC:23300] [ENST00000431607]
A_33_P3243887	-1.97	IL11	Homo sapiens interleukin 11 (IL11), transcript variant 1, mRNA [NM_000641]
A_32_P183218	-1.97	ZNF367	Homo sapiens zinc finger protein 367 (ZNF367), mRNA [NM_153695]
A_23_P163481	-1.97	BUB1B	Homo sapiens BUB1 mitotic checkpoint serine/threonine kinase B (BUB1B), mRNA [NM_001211]
A_23_P308032	-1.97	NUP98	Homo sapiens nucleoporin 98kDa (NUP98), transcript variant 3, mRNA [NM_005387]
A_23_P80902	-1.98	KIF15	Homo sapiens kinesin family member 15 (KIF15), mRNA [NM_020242]
A_23_P128067	-1.98	RPL41	Homo sapiens ribosomal protein L41 (RPL41), transcript variant 2, mRNA [NM_001035267]
A_23_P88740	-1.98	CENPN	Homo sapiens centromere protein N (CENPN), transcript variant 3, mRNA [NM_018455]
A_33_P3352407	-1.98		ferritin, heavy polypeptide 1 pseudogene 20 [Source:HGNC Symbol;Acc:HGNC:37639] [ENST00000434913]
A_24_P118011	-1.99	PRORSD1P	Homo sapiens prolyl-tRNA synthetase associated domain containing 1, pseudogene (PRORSD1P), non-coding RNA [NR_027258]
A_23_P163697	-1.99	SYT17	Homo sapiens synaptotagmin XVII (SYT17), mRNA [NM_016524]
A_33_P3433873	-1.99	ZWILCH	Homo sapiens zwilch kinetochore protein (ZWILCH), transcript variant 2, mRNA [NM_001287821]
A_23_P66732	-1.99	GSG2	Homo sapiens germ cell associated 2 (haspin) (GSG2), mRNA [NM_031965]
A_23_P251421	-1.99	CDCA7	Homo sapiens cell division cycle associated 7 (CDCA7), transcript variant 1, mRNA [NM_031942]
A_23_P206724	-2.00	MT1E	Homo sapiens metallothionein 1E (MT1E), mRNA [NM_175617]
A_24_P277934	-2.00	COL1A2	Homo sapiens collagen, type I, alpha 2 (COL1A2), mRNA [NM_000089]
A_23_P214666	-2.00	RPS18	Homo sapiens ribosomal protein S18 (RPS18), mRNA [NM_022551]
A_33_P3269000	-2.00	C8orf48	Homo sapiens chromosome 8 open reading frame 48 (C8orf48), mRNA [NM_001007090]
A_24_P224488	-2.00	MAPT	Homo sapiens microtubule-associated protein tau (MAPT), transcript variant 1, mRNA [NM_016835]
A_33_P3373985	-2.01		high mobility group AT-hook 1 pseudogene 8 (functional) [Source:HGNC Symbol;Acc:HGNC:39183] [ENST00000414130]
A_24_P148026	-2.02	lnc-C1orf86-1	PREDICTED: Homo sapiens uncharacterized LOC100506504 (LOC100506504), mRNA [XM_006710074]
A_33_P3257678	-2.02	HIST2H3A	Homo sapiens histone cluster 2, H3a (HIST2H3A), mRNA [NM_001005464]
A_23_P166459	-2.02	LGALS1	Homo sapiens lectin, galactoside-binding, soluble, 1 (LGALS1), mRNA [NM_002305]
A_33_P3210203	-2.02	SPIRE2	Homo sapiens spire-type actin nucleation factor 2 (SPIRE2), mRNA [NM_032451]
A_33_P3440636	-2.02	LOC286071	Homo sapiens cDNA FLJ34440 fis, clone HLUNG2001214. [AK091759]
A_23_P308974	-2.02	ADAMTSL3	Homo sapiens ADAMTS-like 3 (ADAMTSL3), transcript variant 1, mRNA [NM_207517]
A_23_P333029	-2.02	ERICH5	Homo sapiens glutamate-rich 5 (ERICH5), transcript variant 1, mRNA [NM_173549]
A_23_P215037	-2.03	WTAP	Homo sapiens Wilms tumor 1 associated protein (WTAP), transcript variant 3, mRNA [NM_152858]
A_33_P3354137	-2.03	MAP4	Homo sapiens microtubule-associated protein 4 (MAP4), transcript variant 3, mRNA [NM_030885]
A_33_P3242109	-2.03	lnc-NINJ2-2	Homo sapiens cDNA clone IMAGE:4752264, partial cds. [BC039168]
A_33_P3789382	-2.03	JMJD1C-AS1	Homo sapiens JMJD1C antisense RNA 1 (JMJD1C-AS1), long non-coding RNA [NR_027182]
A_33_P3231156	-2.04		metallothionein 1C, pseudogene [Source:HGNC Symbol;Acc:HGNC:7395] [ENST00000567054]
A_33_P3350488	-2.05	NUSAP1	Homo sapiens nucleolar and spindle associated protein 1 (NUSAP1), transcript variant 1, mRNA [NM_016359]
A_23_P161190	-2.05	VIM	Homo sapiens vimentin (VIM), mRNA [NM_003380]
A_23_P252711	-2.05	LACTB2	Homo sapiens lactamase, beta 2 (LACTB2), mRNA [NM_016027]
A_33_P3381429	-2.05
A_33_P3231352	-2.05		Homo sapiens cDNA FLJ12026 fis, clone HEMBB1001816. [AK022088]
A_23_P124417	-2.06	BUB1	Homo sapiens BUB1 mitotic checkpoint serine/threonine kinase (BUB1), transcript variant 1, mRNA [NM_004336]
A_23_P215060	-2.06	PODXL	Homo sapiens podocalyxin-like (PODXL), transcript variant 1, mRNA [NM_001018111]
A_23_P143958	-2.06	RPL22L1	Homo sapiens ribosomal protein L22-like 1 (RPL22L1), mRNA [NM_001099645]
A_23_P11005	-2.06	ADAMTS7	Homo sapiens ADAM metallopeptidase with thrombospondin type 1 motif, 7 (ADAMTS7), mRNA [NM_014272]
A_33_P3345210	-2.06	TLCD2	Homo sapiens TLC domain containing 2 (TLCD2), mRNA [NM_001164407]
A_23_P115872	-2.07	CEP55	Homo sapiens centrosomal protein 55kDa (CEP55), transcript variant 1, mRNA [NM_018131]
A_23_P431179	-2.07	HIST1H4A	Homo sapiens histone cluster 1, H4a (HIST1H4A), mRNA [NM_003538]
A_23_P130974	-2.07	KIAA1683	Homo sapiens KIAA1683 (KIAA1683), transcript variant 2, mRNA [NM_025249]
A_33_P3339336	-2.07	FAM86FP	Homo sapiens family with sequence similarity 86, member F, pseudogene (FAM86FP), non-coding RNA [NR_024254]
A_24_P177585	-2.08	GEN1	Homo sapiens GEN1 Holliday junction 5' flap endonuclease (GEN1), transcript variant 1, mRNA [NM_182625]
A_23_P132956	-2.08	UCHL1	Homo sapiens ubiquitin carboxyl-terminal esterase L1 (ubiquitin thiolesterase) (UCHL1), mRNA [NM_004181]
A_23_P63789	-2.08	ZWINT	Homo sapiens ZW10 interacting kinetochore protein (ZWINT), transcript variant 2, mRNA [NM_032997]
A_23_P156327	-2.08	TGFBI	Homo sapiens transforming growth factor, beta-induced, 68kDa (TGFBI), mRNA [NM_000358]
A_23_P130158	-2.09	WNT3	Homo sapiens wingless-type MMTV integration site family, member 3 (WNT3), mRNA [NM_030753]
A_33_P3396434	-2.09
A_32_P142440	-2.09	PCSK9	Homo sapiens proprotein convertase subtilisin/kexin type 9 (PCSK9), transcript variant 1, mRNA [NM_174936]
A_33_P3306068	-2.09	MYCL	Homo sapiens v-myc avian myelocytomatosis viral oncogene lung carcinoma derived homolog (MYCL), transcript variant 1, mRNA [NM_001033081]
A_23_P24763	-2.10	RPS13	Homo sapiens ribosomal protein S13 (RPS13), mRNA [NM_001017]
A_23_P168898	-2.10	RPS20	Homo sapiens ribosomal protein S20 (RPS20), transcript variant 2, mRNA [NM_001023]
A_32_P75661	-2.10	PDIA6	PREDICTED: Homo sapiens protein disulfide isomerase family A, member 6 (PDIA6), transcript variant X4, mRNA [XM_006711856]
A_23_P70007	-2.10	HMMR	Homo sapiens hyaluronan-mediated motility receptor (RHAMM) (HMMR), transcript variant 2, mRNA [NM_012484]
A_23_P45699	-2.10	FUBP1	Homo sapiens far upstream element (FUSE) binding protein 1 (FUBP1), transcript variant 2, mRNA [NM_003902]
A_24_P219474	-2.10	MGAT5B	Homo sapiens mannosyl (alpha-1,6-)-glycoprotein beta-1,6-N-acetyl-glucosaminyltransferase, isozyme B (MGAT5B), transcript variant 1, mRNA [NM_144677]
A_24_P231829	-2.11	BHMT2	Homo sapiens betaine--homocysteine S-methyltransferase 2 (BHMT2), transcript variant 1, mRNA [NM_017614]
A_24_P763243	-2.11	EEF1A1	Homo sapiens eukaryotic translation elongation factor 1 alpha 1 (EEF1A1), mRNA [NM_001402]
A_23_P18384	-2.12	ARMC8	Homo sapiens armadillo repeat containing 8 (ARMC8), transcript variant 3, mRNA [NM_213654]
A_23_P77779	-2.12	RPL19	Homo sapiens ribosomal protein L19 (RPL19), mRNA [NM_000981]
A_33_P3461039	-2.12	lnc-MTERFD3-1	Homo sapiens cDNA FLJ31150 fis, clone IMR322001534. [AK055712]
A_23_P88731	-2.12	RAD51	Homo sapiens RAD51 recombinase (RAD51), transcript variant 1, mRNA [NM_002875]
A_33_P3346032	-2.12	lnc-GOLGA8J-2	Homo sapiens cDNA FLJ42952 fis, clone BRSTN2008283. [AK124942]
A_32_P32254	-2.13	COL6A1	Homo sapiens collagen, type VI, alpha 1 (COL6A1), mRNA [NM_001848]
A_24_P296808	-2.13	PNMAL1	Homo sapiens paraneoplastic Ma antigen family-like 1 (PNMAL1), transcript variant 1, mRNA [NM_018215]
A_32_P210202	-2.13	E2F7	Homo sapiens E2F transcription factor 7 (E2F7), mRNA [NM_203394]
A_23_P323751	-2.14	FAM83D	Homo sapiens family with sequence similarity 83, member D (FAM83D), mRNA [NM_030919]
A_33_P3344204	-2.14	ZDHHC11	Homo sapiens zinc finger, DHHC-type containing 11 (ZDHHC11), mRNA [NM_024786]
A_33_P3275826	-2.14
A_23_P138507	-2.14	CDK1	Homo sapiens cyclin-dependent kinase 1 (CDK1), transcript variant 1, mRNA [NM_001786]
A_23_P212284	-2.15	POC1A	Homo sapiens POC1 centriolar protein A (POC1A), transcript variant 1, mRNA [NM_015426]
A_24_P142228	-2.15	RPL13	Homo sapiens ribosomal protein L13 (RPL13), transcript variant 2, mRNA [NM_033251]
A_33_P3402404	-2.16	SCN3B	Homo sapiens sodium channel, voltage gated, type III beta subunit (SCN3B), transcript variant 1, mRNA [NM_018400]
A_33_P3329916	-2.17	RPL6	Homo sapiens ribosomal protein L6 (RPL6), transcript variant 1, mRNA [NM_001024662]
A_23_P133123	-2.18	MND1	Homo sapiens meiotic nuclear divisions 1 homolog (S. cerevisiae) (MND1), transcript variant 1, mRNA [NM_032117]
A_33_P3414207	-2.19	RAP2C-AS1	Homo sapiens RAP2C antisense RNA 1 (RAP2C-AS1), long non-coding RNA [NR_110410]
A_32_P131640	-2.20	SLITRK4	Homo sapiens SLIT and NTRK-like family, member 4 (SLITRK4), transcript variant 2, mRNA [NM_173078]
A_24_P153456	-2.20	ZDHHC11	Homo sapiens zinc finger, DHHC-type containing 11 (ZDHHC11), mRNA [NM_024786]
A_32_P184796	-2.20	RPLP0	Homo sapiens ribosomal protein, large, P0 (RPLP0), transcript variant 2, mRNA [NM_053275]
A_33_P3244165	-2.20	RNA28S5	Homo sapiens RNA, 28S ribosomal 5 (RNA28S5), ribosomal RNA [NR_003287]
A_23_P117852	-2.21	KIAA0101	Homo sapiens KIAA0101 (KIAA0101), transcript variant 1, mRNA [NM_014736]
A_24_P413884	-2.21	CENPA	Homo sapiens centromere protein A (CENPA), transcript variant 1, mRNA [NM_001809]
A_33_P3339070	-2.23	LINC00704	Homo sapiens long intergenic non-protein coding RNA 704 (LINC00704), long non-coding RNA [NR_024475]
A_32_P146659	-2.24	ATP6V0E2-AS1	Homo sapiens ATP6V0E2 antisense RNA 1 (ATP6V0E2-AS1), long non-coding RNA [NR_027040]
A_33_P3271395	-2.24	LOC100129534	Homo sapiens small nuclear ribonucleoprotein polypeptide N pseudogene (LOC100129534), non-coding RNA [NR_024489]
A_23_P318604	-2.26	CYHR1	cysteine/histidine-rich 1 [Source:HGNC Symbol;Acc:HGNC:17806] [ENST00000528663]
A_23_P15174	-2.26	MT1F	Homo sapiens metallothionein 1F (MT1F), transcript variant 1, mRNA [NM_005949]
A_23_P379614	-2.26	OIP5	Homo sapiens Opa interacting protein 5 (OIP5), mRNA [NM_007280]
A_33_P3370515	-2.27
A_32_P118568	-2.28	RFPL1S	Homo sapiens RFPL1 antisense RNA 1 (RFPL1S), antisense RNA [NR_002727]
A_33_P3318322	-2.29	STEAP4	Homo sapiens STEAP family member 4 (STEAP4), transcript variant 2, mRNA [NM_001205315]
A_33_P3846177	-2.30	B4GALNT1	Homo sapiens beta-1,4-N-acetyl-galactosaminyl transferase 1 (B4GALNT1), transcript variant 1, mRNA [NM_001478]
A_23_P106844	-2.30	MT2A	Homo sapiens metallothionein 2A (MT2A), mRNA [NM_005953]
A_32_P177955	-2.31	STX17-AS1	Homo sapiens STX17 antisense RNA 1 (STX17-AS1), long non-coding RNA [NR_038853]
A_32_P120791	-2.31	lnc-EYS-2	Homo sapiens cDNA clone IMAGE:4830172. [BC040303]
A_24_P10214	-2.31	STXBP6	Homo sapiens syntaxin binding protein 6 (amisyn) (STXBP6), mRNA [NM_014178]
A_32_P150391	-2.32	C17orf100	Homo sapiens chromosome 17 open reading frame 100 (C17orf100), mRNA [NM_001105520]
A_23_P61524	-2.33	CCDC71	Homo sapiens coiled-coil domain containing 71 (CCDC71), mRNA [NM_022903]
A_33_P3323368	-2.33	LINC00921	Homo sapiens long intergenic non-protein coding RNA 921 (LINC00921), long non-coding RNA [NR_033904]
A_24_P360206	-2.35	PCDHA11	Homo sapiens protocadherin alpha 11 (PCDHA11), transcript variant 1, mRNA [NM_018902]
A_32_P232035	-2.35	LOC100270746	Homo sapiens uncharacterized LOC100270746 (LOC100270746), long non-coding RNA [NR_026776]
A_24_P148235	-2.35	RPS27	Homo sapiens ribosomal protein S27 (RPS27), mRNA [NM_001030]
A_23_P66241	-2.35	MT1M	Homo sapiens metallothionein 1M (MT1M), mRNA [NM_176870]
A_33_P3416473	-2.36	YAE1D1	Homo sapiens Yae1 domain containing 1 (YAE1D1), transcript variant 2, mRNA [NM_001282446]
A_33_P3735158	-2.36	LOC286272	Homo sapiens cDNA FLJ35685 fis, clone SPLEN2019257. [AK093004]
A_33_P3254460	-2.37	DLK2	Homo sapiens delta-like 2 homolog (Drosophila) (DLK2), transcript variant 2, mRNA [NM_206539]
A_23_P70448	-2.37	HIST1H1A	Homo sapiens histone cluster 1, H1a (HIST1H1A), mRNA [NM_005325]
A_24_P323598	-2.38	ESCO2	Homo sapiens establishment of sister chromatid cohesion N-acetyltransferase 2 (ESCO2), mRNA [NM_001017420]
A_33_P3245178	-2.39	BEX2	Homo sapiens brain expressed X-linked 2 (BEX2), transcript variant 1, mRNA [NM_001168399]
A_23_P131935	-2.39	FERMT1	Homo sapiens fermitin family member 1 (FERMT1), mRNA [NM_017671]
A_33_P3276997	-2.40	MAP6	Homo sapiens microtubule-associated protein 6 (MAP6), transcript variant 2, mRNA [NM_207577]
A_23_P99204	-2.40	MAPKAPK5-AS1	Homo sapiens MAPKAPK5 antisense RNA 1 (MAPKAPK5-AS1), long non-coding RNA [NR_015404]
A_23_P160720	-2.49	BATF3	Homo sapiens basic leucine zipper transcription factor, ATF-like 3 (BATF3), mRNA [NM_018664]
A_33_P3326210	-2.49	ESCO2	Homo sapiens establishment of sister chromatid cohesion N-acetyltransferase 2 (ESCO2), mRNA [NM_001017420]
A_33_P3535649	-2.50	FLYWCH1	Homo sapiens FLYWCH-type zinc finger 1 (FLYWCH1), transcript variant 1, mRNA [NM_032296]
A_23_P368259	-2.52	EID2B	EP300 interacting inhibitor of differentiation 2B [Source:HGNC Symbol;Acc:HGNC:26796] [ENST00000326282]
A_33_P3214298	-2.53	IMPDH2	Homo sapiens IMP (inosine 5'-monophosphate) dehydrogenase 2 (IMPDH2), mRNA [NM_000884]
A_33_P3253304	-2.58
A_23_P96271	-2.59	MYOM1	Homo sapiens myomesin 1 (MYOM1), transcript variant 1, mRNA [NM_003803]
A_33_P3399064	-2.59	RNA5-8S5	Homo sapiens RNA, 5.8S ribosomal 5 (RNA5-8S5), ribosomal RNA [NR_003285]
A_23_P24903	-2.60	P2RY2	Homo sapiens purinergic receptor P2Y, G-protein coupled, 2 (P2RY2), transcript variant 1, mRNA [NM_176072]
A_33_P3374205	-2.60	MKI67	Homo sapiens marker of proliferation Ki-67 (MKI67), transcript variant 1, mRNA [NM_002417]
A_33_P3278318	-2.62	MSRB2	Homo sapiens methionine sulfoxide reductase B2 (MSRB2), mRNA [NM_012228]
A_24_P383609	-2.68	NANOS1	Homo sapiens nanos homolog 1 (Drosophila) (NANOS1), mRNA [NM_199461]
A_23_P134517	-2.73	PURB	Homo sapiens purine-rich element binding protein B (PURB), mRNA [NM_033224]
A_33_P3419998	-2.73	SLC4A8	Homo sapiens solute carrier family 4, sodium bicarbonate cotransporter, member 8 (SLC4A8), transcript variant 1, mRNA [NM_001039960]
A_33_P3368313	-2.79	MT1H	Homo sapiens metallothionein 1H (MT1H), mRNA [NM_005951]
A_33_P3288219	-2.82		Homo sapiens cDNA FLJ45684 fis, clone FCBBF3005160. [AK127589]
A_33_P3555937	-2.91	STEAP4	Homo sapiens STEAP family member 4 (STEAP4), transcript variant 2, mRNA [NM_001205315]
A_23_P51085	-2.92	SPC25	Homo sapiens SPC25, NDC80 kinetochore complex component (SPC25), mRNA [NM_020675]
A_23_P321160	-2.97	ZNF594	Homo sapiens zinc finger protein 594 (ZNF594), mRNA [NM_032530]
A_33_P3214466	-3.15	MESP1	Homo sapiens mesoderm posterior basic helix-loop-helix transcription factor 1 (MESP1), mRNA [NM_018670]
A_23_P258493	-3.17	LMNB1	Homo sapiens lamin B1 (LMNB1), transcript variant 1, mRNA [NM_005573]
A_24_P804667	-3.23	METTL12	Homo sapiens methyltransferase like 12 (METTL12), mRNA [NM_001043229]
A_33_P3233645	-3.55	MT1G	Homo sapiens metallothionein 1G (MT1G), transcript variant 2, mRNA [NM_001301267]
A_23_P30315	-3.87	TRIM7	Homo sapiens tripartite motif containing 7 (TRIM7), transcript variant 6, mRNA [NM_033342]
A_23_P29773	-4.37	LAMP3	Homo sapiens lysosomal-associated membrane protein 3 (LAMP3), mRNA [NM_014398]
A_33_P3245679	-4.37	LOC100129940	Homo sapiens uncharacterized LOC100129940 (LOC100129940), transcript variant 1, mRNA [NM_001292023]
